# Supplementary material for: Large-scale genomic analyses reveal insights into pleiotropy across circulatory system diseases and nervous system disorders
Source: Nat Commun. 2022 Jun 14;13:3428. doi: 10.1038/s41467-022-30678-w (PMC9198016; doi:10.1038/s41467-022-30678-w)
Supplement: Supplementary file 4 — Supplementary Data 1 [file 41467_2022_30678_MOESM4_ESM.xlsx]

## Sheet: Consensus of Phenotypes
eMERGE					UKBB
ICD9	Description	Case Size	Control Size	Disease group	ICD10	Description	Case Size	Control Size	Disease group
290.0	Senile dementia, uncomplicated	401	42050	Organic Psychotic Conditions	F03	Unspecified dementia	437	294986	Organic Psychotic Conditions
290.40	Vascular dementia, uncomplicated	237	42502	Organic Psychotic Conditions	F05.9	Delirium, unspecified	448	294975	Organic Psychotic Conditions
293.0	Delirium due to conditions classified elsewhere	424	40998	Organic Psychotic Conditions
294.10	Dementia in conditions classified elsewhere without behavioral disturbance	660	41759	Organic Psychotic Conditions
294.20	Dementia, unspecified, without behavioral disturbance	719	41533	Organic Psychotic Conditions
296.20	Major depressive affective disorder, single episode, unspecified	2404	37325	Affective Psychoses	F31.9	Bipolar affective disorder, unspecified	708	294715	Affective Psychoses
296.22	Major depressive affective disorder, single episode, moderate	231	42213	Affective Psychoses	F32.1	Moderate depressive episode	223	295200	Affective Psychoses
296.30	Major depressive affective disorder, recurrent episode, unspecified	1277	40726	Affective Psychoses	F32.2	Severe depressive episode without psychotic symptoms	242	295181	Affective Psychoses
296.31	Major depressive affective disorder, recurrent episode, mild	447	42076	Affective Psychoses	F32.3	Severe depressive episode with psychotic symptoms	236	295187	Affective Psychoses
296.32	Major depressive affective disorder, recurrent episode, moderate	1046	41090	Affective Psychoses	F32.9	Depressive episode, unspecified	10298	285125	Affective Psychoses
296.33	Major depressive affective disorder, recurrent episode, severe, without mention of psychotic behavior	626	41816	Affective Psychoses	F33.9	Recurrent depressive disorder, unspecified	367	295056	Affective Psychoses
296.35	Major depressive affective disorder, recurrent episode, in partial or unspecified remission	516	41956	Affective Psychoses
296.36	Major depressive affective disorder, recurrent episode, in full remission	304	42324	Affective Psychoses
296.7	Bipolar I disorder, most recent episode (or current) unspecified	289	42434	Affective Psychoses
296.80	Bipolar disorder NOS	573	42002	Affective Psychoses
311	Depressive disorder, not elsewhere classified	6212	31423	Affective Psychoses
296.89	Other bipolar disorders	203	42551	Affective Psychoses
300.00	Anxiety state, unspecified	5053	31836	Neurotic Disorders	F41.0	Panic disorder [episodic paroxysmal anxiety]	621	294802	Neurotic Disorders
300.01	Panic disorder without agoraphobia	493	41656	Neurotic Disorders	F41.2	Mixed anxiety and depressive disorder	1391	294032	Neurotic Disorders
300.02	Generalized anxiety disorder	1425	40128	Neurotic Disorders	F41.9	Anxiety disorder, unspecified	3800	291623	Neurotic Disorders
300.09	Other anxiety states	347	41876	Neurotic Disorders	F43.2	Adjustment disorders	231	295192	Neurotic Disorders
309.0	Adjustment disorder with depressed mood	895	40266	Neurotic Disorders
309.24	Adjustment disorder with anxiety	276	42074	Neurotic Disorders
309.28	Adjustment disorder with mixed anxiety and depressed mood	884	40783	Neurotic Disorders
309.9	Unspecified adjustment reaction	453	41187	Neurotic Disorders
327.23	Obstructive sleep apnea (adult)(pediatric)	4609	35769	Episodic and Paroxysmal Disorders	G40.2	Localisation-related (focal) (partial) symptomatic epilepsy and epileptic syndromes with complex partial seizures	233	295190	Episodic and Paroxysmal Disorders
345.10	Generalized convulsive epilepsy, without mention of intractable epilepsy	291	42377	Episodic and Paroxysmal Disorders	G40.3	Generalised idiopathic epilepsy and epileptic syndromes	380	295043	Episodic and Paroxysmal Disorders
345.40	Localization-related (focal) (partial) epilepsy and epileptic syndromes with complex partial seizures, without mention of intractable epilepsy	420	42248	Episodic and Paroxysmal Disorders	G40.6	Grand mal seizures, unspecified (with or without petit mal)	202	295221	Episodic and Paroxysmal Disorders
345.41	Localization-related (focal) (partial) epilepsy and epileptic syndromes with complex partial seizures, with intractable epilepsy	274	42544	Episodic and Paroxysmal Disorders	G40.9	Epilepsy, unspecified	3020	292403	Episodic and Paroxysmal Disorders
345.50	Localization-related (focal) (partial) epilepsy and epileptic syndromes with simple partial seizures, without mention of intractable epilepsy	206	42466	Episodic and Paroxysmal Disorders	G43.9	Migraine, unspecified	2328	293095	Episodic and Paroxysmal Disorders
345.90	Epilepsy, unspecified, without mention of intractable epilepsy	946	41356	Episodic and Paroxysmal Disorders	G47.3	Sleep apnoea	4116	291307	Episodic and Paroxysmal Disorders
346.00	Migraine with aura, without mention of intractable migraine without mention of status migrainosus	308	41981	Episodic and Paroxysmal Disorders	G47.9	Sleep disorder, unspecified	799	294624	Episodic and Paroxysmal Disorders
346.10	Migraine without aura, without mention of intractable migraine without mention of status migrainosus	433	41791	Episodic and Paroxysmal Disorders
346.90	Migraine, unspecified, without mention of intractable migraine without mention of status migrainosus	1245	39557	Episodic and Paroxysmal Disorders
331.0	Alzheimer's disease	1020	41391	Other Cerebral Degenerations	G20	Parkinson's disease	1060	294363	Other Cerebral Degenerations
332.0	Paralysis agitans	726	41977	Other Cerebral Degenerations	G25.8	Other specified extrapyramidal and movement disorders	257	295166	Other Cerebral degenerations
333.99	Other extrapyramidal diseases and abnormal movement disorders	231	42226	Other Cerebral Degenerations	G30.9	Alzheimer's disease, unspecified	325	295098	Other Cerebral degenerations
350.1	Trigeminal neuralgia	203	42585	Disorders of the PNS	G50.0	Trigeminal neuralgia	351	295072	Disorders of the PNS
351.0	Bell's palsy	218	42423	Disorders of the PNS	G51.0	Bell's palsy	669	294754	Disorders of the PNS
340	Multiple Sclerosis	396	42374	Demyelinating Diseases of the CNS	G35	Multiple sclerosis	1238	294185	Demyelinating Diseases of the CNS
401.0	Malignant essential hypertension	597	41117	Hypertensive Disease	I10	Essential (primary) hypertension	71668	223755	Hypertensive Disease
401.1	Benign essential hypertension	11911	26574	Hypertensive Disease	I12.0	Hypertensive renal disease with renal failure	1315	294108	Hypertensive Disease
401.9	Unspecified essential hypertension	24268	12115	Hypertensive Disease	I12.9	Hypertensive renal disease without renal failure	214	295209	Hypertensive Disease
402.10	Benign hypertensive heart disease without heart failure	400	42054	Hypertensive Disease
402.90	Unspecified hypertensive heart disease without heart failure	343	41881	Hypertensive Disease
402.91	Unspecified hypertensive heart disease with heart failure	437	41492	Hypertensive Disease
403.10	Hypertensive chronic kidney disease, benign, with chronic kidney disease stage I through stage IV, or unspecified	357	42208	Hypertensive Disease
403.90	Hypertensive chronic kidney disease, unspecified, with chronic kidney disease stage I through stage IV, or unspecified	2804	37537	Hypertensive Disease
403.91	Hypertensive chronic kidney disease, unspecified, with chronic kidney disease stage V or end stage renal disease	1089	41091	Hypertensive Disease
404.91	Hypertensive heart and chronic kidney disease, unspecified, with heart failure and with chronic kidney disease stage I through stage IV, or unspecified	340	41967	Hypertensive Disease
405.91	Unspecified renovascular hypertension	265	42337	Hypertensive Disease
410.41	Acute myocardial infarction of other inferior wall, initial episode of care	232	42322	Ischemic Heart Disease	I20.0	Unstable angina	4806	290617	Ischemic Heart Disease
410.70	Acute myocardial infarction, Subendocardial infarction, episode of care unspecified	201	42363	Ischemic Heart Disease	I20.8	Other forms of angina pectoris	813	294610	Ischemic Heart Disease
410.71	Acute myocardial infarction, Subendocardial infarction, initial episode of care	1459	39923	Ischemic Heart Disease	I20.9	Angina pectoris, unspecified	14445	280978	Ischemic Heart Disease
410.90	Acute myocardial infarction of unspecified site, episode of care unspecified	622	40856	Ischemic Heart Disease	I21.0	Acute transmural myocardial infarction of anterior wall	1505	293918	Ischemic Heart Disease
410.91	Acute myocardial infarction of unspecified site, initial episode of care	301	41511	Ischemic Heart Disease	I21.1	Acute transmural myocardial infarction of inferior wall	1925	293498	Ischemic Heart Disease
411.1	Intermediate coronary syndrome	2067	38018	Ischemic Heart Disease	I21.2	Acute transmural myocardial infarction of other sites	247	295176	Ischemic Heart Disease
412	Old myocardial infarction	3069	37216	Ischemic Heart Disease	I21.4	Acute subendocardial myocardial infarction	813	294610	Ischemic Heart Disease
413.9	Other and unspecified angina pectoris	2827	35892	Ischemic Heart Disease	I21.9	Acute myocardial infarction, unspecified	3516	291907	Ischemic Heart Disease
414.0	Coronary atherosclerosis	520	41723	Ischemic Heart Disease	I22.9	Subsequent myocardial infarction of unspecified site	403	295020	Ischemic Heart Disease
414.00	Coronary atherosclerosis of unspecified type of vessel, native or graft	7979	31139	Ischemic Heart Disease	I24.8	Other forms of acute ischaemic heart disease	684	294739	Ischemic Heart Disease
414.01	Coronary atherosclerosis of native coronary artery	10074	29246	Ischemic Heart Disease	I24.9	Acute ischaemic heart disease, unspecified	419	295004	Ischemic Heart Disease
414.02	Coronary atherosclerosis of autologous vein bypass graft	575	41611	Ischemic Heart Disease	I25.1	Atherosclerotic heart disease	16932	278491	Ischemic Heart Disease
414.05	Coronary atherosclerosis of unspecified bypass graft	473	41634	Ischemic Heart Disease	I25.2	Old myocardial infarction	6514	288909	Ischemic Heart Disease
414.8	Other specified forms of chronic ischemic heart disease	1571	39577	Ischemic Heart Disease	I25.8	Other forms of chronic ischaemic heart disease	6756	288667	Ischemic Heart Disease
414.9	Chronic ischemic heart disease, unspecified	2735	37287	Ischemic Heart Disease	I25.9	Chronic ischaemic heart disease, unspecified	9994	285429	Ischemic Heart Disease
415.19	Other pulmonary embolism and infarction	1482	40760	Diseases of Pulmonary Circulation	I27.0	Primary pulmonary hypertension	410	295013	Diseases of Pulmonary Circulation
416.0	Primary pulmonary hypertension	366	41916	Diseases of Pulmonary Circulation	I27.2	Other secondary pulmonary hypertension	309	295114	Diseases of Pulmonary Circulation
416.8	Other chronic pulmonary heart diseases	1488	39433	Diseases of Pulmonary Circulation
424.0	Mitral valve disorders	3206	34936	Other Forms of Heart Disease	I34.0	Mitral (valve) insufficiency	1921	293502	Other Forms of Heart Disease
424.1	Aortic valve disorders	3128	36732	Other Forms of Heart Disease	I34.1	Mitral (valve) prolapse	492	294931	Other Forms of Heart Disease
424.2	Tricuspid valve disorders, specified as nonrheumatic	518	40740	Other Forms of Heart Disease	I35.0	Aortic (valve) stenosis	1549	293874	Other Forms of Heart Disease
425.4	Other primary cardiomyopathies	2628	38516	Other Forms of Heart Disease	I35.1	Aortic (valve) insufficiency	622	294801	Other Forms of Heart Disease
425.9	Secondary cardiomyopathy, unspecified	731	41550	Other Forms of Heart Disease	I35.2	Aortic (valve) stenosis with insufficiency	295	295128	Other Forms of Heart Disease
426.0	Atrioventricular block, complete	763	41726	Other Forms of Heart Disease	I42.0	Dilated cardiomyopathy	603	294820	Other Forms of Heart Disease
426.10	Atrioventricular block, unspecified	250	42049	Other Forms of Heart Disease	I42.9	Cardiomyopathy, unspecified	418	295005	Other Forms of Heart Disease
426.11	First degree atrioventricular block	1190	39799	Other Forms of Heart Disease	I44.0	Atrioventricular block, first degree	899	294524	Other Forms of Heart Disease
426.2	Left bundle branch hemiblock	242	41909	Other Forms of Heart Disease	I44.1	Atrioventricular block, second degree	412	295011	Other Forms of Heart Disease
426.3	Other left bundle branch block	825	41144	Other Forms of Heart Disease	I44.2	Atrioventricular block, complete	542	294881	Other Forms of Heart Disease
426.4	Right bundle branch block	844	40736	Other Forms of Heart Disease	I44.7	Left bundle-branch block, unspecified	1618	293805	Other Forms of Heart Disease
426.9	Conduction disorder, unspecified	643	40676	Other Forms of Heart Disease	I45.1	Other and unspecified right bundle-branch block	1389	294034	Other Forms of Heart Disease
427.0	Paroxysmal supraventricular tachycardia	980	40395	Other Forms of Heart Disease	I45.6	Preexcitation syndrome	219	295204	Other Forms of Heart Disease
427.1	Paroxysmal ventricular tachycardia	1491	39841	Other Forms of Heart Disease	I46.0	Cardiac arrest with successful resuscitation	536	294887	Other Forms of Heart Disease
427.31	Atrial fibrillation	7603	33035	Other Forms of Heart Disease	I46.9	Cardiac arrest, unspecified	338	295085	Other Forms of Heart Disease
427.32	Atrial flutter	1791	39676	Other Forms of Heart Disease	I47.1	Supraventricular tachycardia	2163	293260	Other Forms of Heart Disease
427.41	Ventricular fibrillation	257	42339	Other Forms of Heart Disease	I47.2	Ventricular tachycardia	804	294619	Other Forms of Heart Disease
427.5	Cardiac arrest	295	42124	Other Forms of Heart Disease	I49.0	Ventricular fibrillation and flutter	311	295112	Other Forms of Heart Disease
427.61	Supraventricular premature beats	433	40467	Other Forms of Heart Disease	I49.3	Ventricular premature depolarisation	409	295014	Other Forms of Heart Disease
427.69	Other premature beats	1053	38857	Other Forms of Heart Disease	I49.4	Other and unspecified premature depolarisation	205	295218	Other Forms of Heart Disease
427.81	Sinoatrial node dysfunction	1437	40486	Other Forms of Heart Disease	I49.5	Sick sinus syndrome	372	295051	Other Forms of Heart Disease
427.89	Other specified cardiac dysrhythmias	3656	32517	Other Forms of Heart Disease	I49.8	Other specified cardiac arrhythmias	324	295099	Other Forms of Heart Disease
427.9	Cardiac dysrhythmia, unspecified	4636	31263	Other Forms of Heart Disease	I49.9	Cardiac arrhythmia, unspecified	847	294576	Other Forms of Heart Disease
428.0	Congestive heart failure, unspecified	5581	34379	Other Forms of Heart Disease	I50.0	Congestive heart failure	1848	293575	Other Forms of Heart Disease
428.1	Left heart failure	819	41181	Other Forms of Heart Disease	I50.1	Left ventricular failure	3148	292275	Other Forms of Heart Disease
428.20	Systolic heart failure, unspecified	746	41382	Other Forms of Heart Disease	I50.9	Heart failure, unspecified	1203	294220	Other Forms of Heart Disease
428.21	Acute systolic heart failure	288	42219	Other Forms of Heart Disease	I51.7	Cardiomegaly	2363	293060	Other Forms of Heart Disease
428.22	Chronic systolic heart failure	1266	40757	Other Forms of Heart Disease	I51.8	Other ill-defined heart diseases	1140	294283	Other Forms of Heart Disease
428.23	Acute on chronic systolic heart failure	763	41508	Other Forms of Heart Disease	I51.9	Heart disease, unspecified	487	294936	Other Forms of Heart Disease
428.30	Diastolic heart failure, unspecified	1028	40801	Other Forms of Heart Disease	I48	Atrial fibrillation and flutter	13685	281738	Other Forms of Heart Disease
428.31	Acute diastolic heart failure	232	42361	Other Forms of Heart Disease	I07.1	Tricuspid insufficiency	250	295173	Other Forms of Heart Disease
428.32	Chronic diastolic heart failure	1152	40689	Other Forms of Heart Disease	I08.0	Disorders of both mitral and aortic valves	452	294971	Other Forms of Heart Disease
428.33	Acute on chronic diastolic heart failure	676	41578	Other Forms of Heart Disease	I08.1	Disorders of both mitral and tricuspid valves	654	294769	Other Forms of Heart Disease
428.40	Combined systolic and diastolic heart failure, unspecified	208	42531	Other Forms of Heart Disease	I08.3	Combined disorders of mitral, aortic and tricuspid valves	317	295106	Other Forms of Heart Disease
428.42	Chronic combined systolic and diastolic heart failure	428	42061	Other Forms of Heart Disease
428.43	Acute on chronic combined systolic and diastolic heart failure	418	42072	Other Forms of Heart Disease
428.9	Heart failure, unspecified	2291	38594	Other Forms of Heart Disease
429.2	Cardiovascular disease, unspecified	379	41466	Other Forms of Heart Disease
429.3	Cardiomegaly	3243	34013	Other Forms of Heart Disease
429.9	Heart disease, unspecified	783	38840	Other Forms of Heart Disease
397.0	Diseases of tricuspid valve	767	39407	Other Forms of Heart Disease
394.9	Other and unspecified mitral valve diseases	225	42291	Other Forms of Heart Disease
430	Subarachnoid hemorrhage	249	42272	Cerebrovascular Diseases	I60.9	Subarachnoid haemorrhage, unspecified	448	294975	Cerebrovascular Diseases
431	Intracerebral hemorrhage	502	41978	Cerebrovascular Diseases	I61.9	Intracerebral haemorrhage, unspecified	382	295041	Cerebrovascular Diseases
432.1	Subdural hemorrhage	314	42391	Cerebrovascular Diseases	I62.0	Subdural haemorrhage (acute) (nontraumatic)	238	295185	Cerebrovascular Diseases
433.10	Occlusion and stenosis of carotid artery without mention of cerebral infarction	2367	37522	Cerebrovascular Diseases	I63.5	Cerebral infarction due to unspecified occlusion or stenosis of cerebral arteries	324	295099	Cerebrovascular Diseases
433.11	Occlusion and stenosis of carotid artery with cerebral infarction	233	42349	Cerebrovascular Diseases	I63.9	Cerebral infarction, unspecified	2265	293158	Cerebrovascular Diseases
433.30	Occlusion and stenosis of multiple and bilateral precerebral arteries without mention of cerebral infarction	529	40807	Cerebrovascular Diseases	I64	Stroke, not specified as haemorrhage or infarction	990	294433	Cerebrovascular Diseases
434.11	Cerebral embolism with cerebral infarction	455	41965	Cerebrovascular Diseases	I65.2	Occlusion and stenosis of carotid artery	874	294549	Cerebrovascular Diseases
434.91	Cerebral artery occlusion, unspecified with cerebral infarction	1877	39666	Cerebrovascular Diseases	I67.1	Cerebral aneurysm, nonruptured	344	295079	Cerebrovascular Diseases
435.9	Unspecified transient cerebral ischemia	1246	39545	Cerebrovascular Diseases	I67.2	Cerebral atherosclerosis	212	295211	Cerebrovascular Diseases
436	Acute, but ill-defined, cerebrovascular disease	862	40664	Cerebrovascular Diseases	I67.8	Other specified cerebrovascular diseases	813	294610	Cerebrovascular Diseases
437.0	Cerebral atherosclerosis	260	41903	Cerebrovascular Diseases	I67.9	Cerebrovascular disease, unspecified	869	294554	Cerebrovascular Diseases
437.3	Cerebral aneurysm, nonruptured	448	42247	Cerebrovascular Diseases	I69.3	Sequelae of cerebral infarction	248	295175	Cerebrovascular Diseases
437.9	Unspecified cerebrovascular disease	320	41887	Cerebrovascular Diseases	I69.4	Sequelae of stroke, not specified as haemorrhage or infarction	804	294619	Cerebrovascular Diseases
438.0	Late effects of cerebrovascular disease, cognitive deficits	283	42367	Cerebrovascular Diseases	G45.9	Transient cerebral ischaemic attack, unspecified	1857	293566	Cerebrovascular Diseases
438.11	Late effects of cerebrovascular disease, aphasia	215	42571	Cerebrovascular Diseases
438.20	Late effects of cerebrovascular disease, hemiplegia affecting unspecified side	344	42368	Cerebrovascular Diseases
438.89	Other late effects of cerebrovascular disease	335	42074	Cerebrovascular Diseases
438.9	Unspecified late effects of cerebrovascular disease	341	42206	Cerebrovascular Diseases
440.0	Atherosclerosis of aorta	761	39049	Diseases of Blood Vessels	I70.2	Atherosclerosis of arteries of the extremities	510	294913	Diseases of Blood Vessels
440.1	Atherosclerosis of renal artery	570	41731	Diseases of Blood Vessels	I70.20	Atherosclerosis of arteries of extremities (without gangrene)	260	295163	Diseases of Blood Vessels
440.20	Atherosclerosis of native arteries of the extremities, unspecified	808	40771	Diseases of Blood Vessels	I71.2	Thoracic aortic aneurysm, without mention of rupture	227	295196	Diseases of Blood Vessels
440.21	Atherosclerosis of native arteries of the extremities with intermittent claudication	1488	40289	Diseases of Blood Vessels	I71.4	Abdominal aortic aneurysm, without mention of rupture	754	294669	Diseases of Blood Vessels
440.22	Atherosclerosis of native arteries of the extremities with rest pain	235	42341	Diseases of Blood Vessels	I71.9	Aortic aneurysm of unspecified site, without mention of rupture	226	295197	Diseases of Blood Vessels
440.23	Atherosclerosis of native arteries of the extremities with ulceration	423	42234	Diseases of Blood Vessels	I73.9	Peripheral vascular disease, unspecified	2332	293091	Diseases of Blood Vessels
440.9	Generalized and unspecified atherosclerosis	641	40502	Diseases of Blood Vessels	I77.9	Disorder of arteries and arterioles, unspecified	211	295212	Diseases of Blood Vessels
441.2	Thoracic aneurysm without mention of rupture	701	41416	Diseases of Blood Vessels
441.4	Abdominal aneurysm without mention of rupture	1586	40525	Diseases of Blood Vessels
441.9	Aortic aneurysm of unspecified site without mention of rupture	352	41878	Diseases of Blood Vessels
442.2	Aneurysm of iliac artery	201	42460	Diseases of Blood Vessels
442.3	Aneurysm of artery of lower extremity	220	42438	Diseases of Blood Vessels
443.9	Peripheral vascular disease, unspecified	3264	36680	Diseases of Blood Vessels
447.1	Stricture of artery	296	41305	Diseases of Blood Vessels
447.71	Thoracic aortic ectasia	206	42094	Diseases of Blood Vessels
447.9	Unspecified disorders of arteries and arterioles	205	42280	Diseases of Blood Vessels
458.0	Orthostatic hypotension	1031	39918	Other Diseases of Circulatory System	I95.1	Orthostatic hypotension	1234	294189	Other Diseases of Circulatory System
458.9	Hypotension, unspecified	2272	35947	Other Diseases of Circulatory System	I95.9	Hypotension, unspecified	3179	292244	Other Diseases of Circulatory System
