# Supplementary material for: Large-scale genomic analyses reveal insights into pleiotropy across circulatory system diseases and nervous system disorders
Source: Nat Commun. 2022 Jun 14;13:3428. doi: 10.1038/s41467-022-30678-w (PMC9198016; doi:10.1038/s41467-022-30678-w)
Supplement: Supplementary file 5 — Supplementary Data 2 [file 41467_2022_30678_MOESM5_ESM.xlsx]

## Sheet: Sheet1
Chr	Start	End	Number of SNPs	Function and rsIDs	Gene	LD pruned SNPs with r2 of 0.8 from UK Biobank	LD pruned SNPs with r2 of 0.8 from eMERGE
3	38752935	38796415	15	Exonic:rs6795970 Intronic:rs6783110,rs11924846,rs4076737,rs6801957,rs7433306,rs6790396,rs6800541,rs10428132,rs9820042,rs6599250,rs7433723,rs9844577,rs6599254,rs6599255	SCN10A	rs6599255	rs6599255
4	81164723	81184341	7	Intergenic:rs1458038,rs11099097,rs11099098,rs13125101,rs10857147,rs12509595,rs16998073	PRDM8;FGF5	rs16998073	rs11099098
4	111607315	111718067	180	Intergenic:rs6854883,rs2723298,rs12505886,rs9715674,rs4034950,rs4034949,rs112927894,rs2595076,rs2723300,rs2595075,rs2723301,rs2595074,rs2723302,rs2723303,rs2218698,rs2218697,rs60197024,rs57880250,rs1584430,rs1584429,rs72667953,rs1579946,rs72667955,rs78127969,rs75813089,rs2122078,rs59331198,rs1448799,rs1448798,rs12650829,rs1900827,rs1375302,rs1375303,rs2197814,rs969642,rs2595099,rs2595093,rs757528…	PITX2;C4orf32	rs1375303, rs12644107, rs1448817, rs17042076, rs72667982, rs13143308	rs2723302,rs12644107,rs1448817,rs28521134,rs72667982,rs6843082
6	12903957	12903957	1	Intronic:rs9349379	PHACTR1	rs9349379	rs9349379
6	32169621	32178773	5	Intronic:rs3134939,rs2071287,rs2071277,rs3131295,rs3130294	NOTCH4	rs3134939	rs3130294
6	32202086	32220397	3	Intergenic:rs9267890, rs9267955, rs9267992	NOTCH4;LOC101929163
6	32237926	32367017	25	ncRNA_intronic:rs6913182,rs9268103,rs9268104,rs9268106,rs9268118,rs9268138,rs9268148,rs6457535,rs9268149,rs9268154,rs9268155,rs9268199,rs9268205,rs6920338,rs9268234,rs9268247,rs7451330,rs3129960,rs3129900,rs3117117,rs3117115,rs9268321,rs1967688,rs3117139,rs3117116	LOC101929163	rs9268149,rs9268199,rs1967688	rs9268149,rs9268199,rs1967688
6	32392906	32406579	7	Intergenic:rs3135352,rs3135350,rs3129971,rs3129860,rs3129865,rs3129868,rs9268635	LOC101929163;HLA-DRA
6	32409058	32413545	16	Exonic:rs3135391, rs7192 Intronic:rs9268653,rs2239802,rs4935354 UTR3:rs7194,rs7195,rs7196,rs7197 Downstream:rs3135388,rs2213586,rs2213585,rs2213584,rs2395182,rs2227139,rs3129889	HLA-DRA	rs7194	rs7197
6	32413830	32438783	23	Intergenic:rs3763327,rs9268668,rs9268671,rs7382085,rs7382354,rs3135385,rs6937696,rs6937545,rs9268766,rs3129895,rs3129898,rs9268807,rs9268812,rs7763262,rs7744304,rs1548306,rs9268832,rs9268851,rs9268893,rs9268925,rs9268927,rs9268978,rs9269047	HLA-DRA;HLA-DRB5	rs9268671,rs7382085,rs9268812,rs9268893	rs9268671,rs7382085,rs6937696,rs9268832,rs9268893
6	32546795	32554607	11	Exnoic:rs1059351 Intronic:rs9269795,rs9269797,rs9269814,rs9269878,rs9269915,rs9269963,rs9270022,rs9270090,rs9270101 UTR3:rs1064701	HLA-DRB1	rs1064701,rs1059351,rs9269878,rs9269915	rs1064701,rs1059351,rs9269878,rs9269963
6	32560327	32600375	49	Intergenic:rs28366284,rs9270579,rs9270602,rs9270656,rs9270824,rs9270856,rs9270921,rs9270926,rs9270928,rs9270949,rs9270984,rs9270986,rs9271006,rs9271055,rs9271061,rs9271062,rs9271069,rs9271082,rs9271089,rs9271109,rs9271112,rs9271115,rs9271147,rs9271152,rs9271155,rs9271184,rs9271191,rs9271203,rs9271256,rs3997873,rs3129749,rs3129750,rs9271347,rs9271351,rs9271353,rs9271354,rs3129757,rs3129762,rs31350…	HLA-DRB1;HLA-DQA1	rs9270949,rs9271115,rs9271687,rs9271771	rs28366284,rs9270949,rs9271006,rs9271082,rs9271115,rs9271687,rs9271771
6	32605558	32610461	5	Exonic:rs9260 Intronic:rs9272458,rs9272546,rs9272617,rs4286817	HLA-DQA1	rs9272617,rs9260	rs9272617,rs4286817,rs9260
6	32627561	32634405	7	Exonic:rs1049062 Intronic:rs9273532,6:32630916_G_T,rs3830058 UTR3:rs9273440 UTR5:rs1049055,rs1049053	HLA-DQB1	rs9273532,6:32630916_G_T,rs1049053	rs9273532,6:32630916_G_T,rs1049062,rs1049053
6	32627747	32628342	2	ncRNA_exonic:rs1049225,rs9273500	HLA-DQB1-AS1
6	32635846	32681631	57	Intergenic:rs9274614,rs9274626,rs3828805,rs3134994,rs3129781,rs3129782,rs9275109,rs3134976,rs3134975,rs9275212,rs2157051,rs4713589,rs3129718,rs2858324,rs2858319,rs3129719,rs2856670,rs2856668,rs3129720,rs2647016,rs2647012,rs2647003,rs2647001,rs2856666,rs2646998,rs2856727,rs2856725,rs3135006,rs2647040,rs2856723,rs3135190,rs2856722,rs2858310,rs2647046,rs3135002,rs2858309,rs1612904,rs3135001,rs285671…	HLA-DQB1;HLA-DQA2	rs3828805,rs3129782,rs9275516,rs3135461	rs3828805,rs3129781,rs2157051,rs9275515,rs3135461,rs9275596
6	32756741	32765182	2	Intergenic:rs9276702,rs7767167	HLA-DQB2;HLA-DOB	rs7767167	rs9276702
6	160751531	160751531	1	Intergenic:rs9295128	SLC22A2;SLC22A3	rs9295128	rs9295128
6	160848743	160853746	2	Intronic:rs9457925,rs4709431	SLC22A3	rs9457925	rs9457925
6	160894878	160922870	4	ncRNA_intronic:rs1510224,rs9457927,rs117791490,rs117733303	LPAL2
6	160941641	160941641	1	Intergenic:rs7452960	LPAL2;LPA
6	160961137	161013013	6	Exonic:rs3798220 Intronic:rs118039278,rs74617384,rs55730499,rs10455872,rs140570886	LPA	rs55730499,rs140570886	rs55730499, rs140570886
6	161089307	161111700	3	Intergenic:rs56393506,rs2315065,rs186696265	LPA;PLG	rs56393506,rs2315065,rs186696265	rs56393506, rs2315065, rs186696265
6	161123451	161123451	1	Intronic:rs4252185	PLG
7	19039067	19039067	1	UTR3:rs2023936	HDAC9	rs2023936	rs2023936
9	21997872	22121349	112	ncRNA_exonic:rs10965215,rs564398,rs7853090,rs7866783 ncRNA_intronic:rs3218020,rs3217992,rs1063192,rs545226,rs10811641,rs568447,rs10965212,rs10811643,rs10811644,rs7035484,rs10738604,rs615552,rs613312,rs543830,rs1591136,rs599452,rs62560774,rs7049105,rs679038,rs4977753,rs7865618,rs10115049,rs634537,rs2157719,rs2151280,rs1008878,rs1556515,rs1333037,rs1360590,rs1333036,rs1412829,rs1360589,rs10120806,r…	CDKN2B-AS1	rs1063192,rs568447,rs7028268,rs944800,rs10120688,rs10757271,rs1333040,rs7857345,rs1537372,rs10738609	rs568447,rs615552,rs7028268,rs944800,rs10120688,rs4451405,rs9632885,rs10757270,rs1333040,rs7857345,rs1537372
9	22123766	22125503	11	Intergenic:rs10738610,rs1333046,rs7857118,rs10757277,rs10811656,rs10757278,rs1333047,rs10757279,rs4977575,rs1333048,rs1333049	CDKN2B-AS1;DMRTA1		rs10811656
12	90008959	90050503	6	Intronic:rs2681472,rs2681492,rs11105352,rs11105353,rs11105354 Upstream:rs12579302	ATP2B1	rs2681492	rs2681492
12	90058842	90088768	8	Intergenic:rs111478946,rs17249754,rs6538195,rs11105364,rs73437358,rs11105368,rs4842675,rs11105376	ATP2B1;ATP2B1-AS1
19	45351516	45392254	6	Intronic:rs41289512,rs12972156,rs12972970,rs34342646,rs283815 UTR3:rs6857	NECTIN2	rs41289512,rs34342646,rs6857	rs41289512,rs34342646,rs6857
19	45394336	45407788	16	Exonic:rs157581,rs11556505 Intronic:rs184017,rs2075650,rs34095326,rs34404554,rs157582,rs59007384,rs1160985,rs760136,rs741780,rs1038025,rs1038026 Upstream:rs71352238 UTR3:rs10119 Downstream:rs7259620	TOMM40	rs157581,rs34095326,rs1160985,rs10119	rs157581,rs34095326,rs1038026,rs10119
19	45410002	45413576	3	Exonic:rs429358 Intronic:rs769449 Downstream:rs75627662	APOE	rs429358	rs429358
19	45415713	45416178	3	Intergenic:rs10414043,rs7256200,rs483082	APOE;APOC1	rs7256200,rs483082	rs10414043
19	45416741	45422946	6	Intronic:rs5117,rs12721046,rs12721051 Upstream:rs438811 Downstream:rs56131196,rs4420638	APOC1	rs4420638	rs438811,rs56131196
19	45427125	45428234	2	Intergenic:rs111789331,rs66626994	APOC1;APOC1P1	rs66626994	rs66626994
