# Supplementary material for: Large-scale genomic analyses reveal insights into pleiotropy across circulatory system diseases and nervous system disorders
Source: Nat Commun. 2022 Jun 14;13:3428. doi: 10.1038/s41467-022-30678-w (PMC9198016; doi:10.1038/s41467-022-30678-w)
Supplement: Supplementary file 6 — Supplementary Data 3 [file 41467_2022_30678_MOESM6_ESM.xlsx]

## Sheet: Pleiotropy 
				Discoveries from this manuscript				Information obtained from GWAS catelog on Nov 7, 2019 -- SNP level
Chr	SNPs mapped genes	SNPs	Tested allele	This Study - circulatory diseases	Direction of Genetic effect size (PheWAS results)	This Study - nervous diseases	Direction of Genetic effect size (PheWAS results)	Previous circulatory related traits (with direction)*	Previous nervous related traits (with direction)*	*note: 1. we have manually flipped the direction of genetic effect when tested allele and reference allele in GWAS catalog has switched in our dataset. 2. we have not reported the direction of genetic effect when the risk allele is not documented
19	APOC1	rs12721046	A	Angina pectoris Acute subendocardial myocardial infarction Atherosclerotic heart disease Left ventricular failure Occlusion and stenosis of carotid artery Abdominal aortic aneurysm, without mention of rupture	+	Dementia Delirium Alzheimer's disease	+		Cerebral amyloid deposition (PET imaging) +
		rs12721051	G	Angina pectoris Acute transmural myocardial infarction of inferior wall Atherosclerotic heart disease Ventricular fibrillation and flutter Left ventricular failure Occlusion and stenosis of carotid artery	+		+	Total cholesterol levels + Resting heart rate -	Cerebral amyloid deposition (PET imaging) +
		rs56131196	A	Angina pectoris Acute transmural myocardial infarction of inferior wall Atherosclerotic heart disease Ventricular fibrillation and flutter Left ventricular failure Occlusion and stenosis of carotid artery Other specified cerebrovascular diseases	+		+	HDL - LDL + Myocardial infarction + Total cholesterol levels + Triglycerides +	Alzheimer's disease + Cerebral amyloid deposition (PET imaging) +
		rs4420638	G	Angina pectoris Acute transmural myocardial infarction of inferior wall Atherosclerotic heart disease Left ventricular failure Occlusion and stenosis of carotid artery Other specified cerebrovascular diseases	+		+	Coronary artery disease + HDL - LDL + Triglyceride + Total Cholesterol +	Cognitive decline Alzheimer's disease Cerebral amyloid deposition (PET imaging) + Cognitive decline
19	APOC1;APOC1P1	rs111789331	A	Angina pectoris Atherosclerotic heart disease Left ventricular failure Occlusion and stenosis of carotid artery	+	Dementia Delirium Alzheimer's disease	+
		rs66626994	A	Atherosclerotic heart disease Left ventricular failure Occlusion and stenosis of carotid artery Other specified cerebrovascular diseases	+		+	HDL -
19	APOE	rs769449	A	Unstable angina Angina pectoris Atherosclerotic heart disease Occlusion and stenosis of carotid artery Other specified cerebrovascular diseases	+	Dementia Delirium Alzheimer's disease	+	HDL - LDL + Triglycerides + Total cholesterol levels +	Alzheimer's disease + Cerebral amyloid deposition (PET imaging) + Cingulate cortical amyloid beta load Cognitive impairment test score Cognitive decline Verbal memory performance
		rs429358	C	Unstable angina Angina pectoris Acute transmural myocardial infarction of inferior wall Atherosclerotic heart disease Occlusion and stenosis of carotid artery Other specified cerebrovascular diseases	+		+	HDL cholesterol - LDL + Total cholesterol levels + Triglycerides +	Alzheimer's disease Alzheimer's disease in hypertension Cerebral amyloid deposition (PET imaging) + Cognitive decline Cortical amyloid beta load Dementia with Lewy bodies + Lewy body disease - Logical memory - Hippocampal volume - Insomnia - Parkinson's disease
19	APOE;APOC1	rs10414043	A	Angina pectoris Atherosclerotic heart disease Occlusion and stenosis of carotid artery Other specified cerebrovascular diseases	+	Dementia Delirium Alzheimer's disease	+		Cerebral amyloid deposition (PET imaging) +
		rs7256200	T	Angina pectoris Atherosclerotic heart disease Occlusion and stenosis of carotid artery Other specified cerebrovascular diseases	+		+		Cerebral amyloid deposition (PET imaging) +
19	NECTIN2	rs12972156	G	Atherosclerotic heart disease Other specified cerebrovascular diseases	+	Dementia Delirium Alzheimer's disease	+		Cerebral amyloid deposition (PET imaging) +
		rs12972970	A	Atherosclerotic heart disease Other specified cerebrovascular diseases	+		+		Cerebral amyloid deposition (PET imaging) +
		rs34342646	A	Unstable angina Atherosclerotic heart disease Other specified cerebrovascular diseases	+		+		Cerebral amyloid deposition (PET imaging) +
		rs6857	T	Unstable angina Angina pectoris Acute transmural myocardial infarction of inferior wall Atherosclerotic heart disease Occlusion and stenosis of carotid artery	+		+		Alzheimer's disease + Cerebral amyloid deposition (PET imaging) + Frontotemporal dementia +
19	TOMM40	rs71352238	C	Unstable angina Angina pectoris Atherosclerotic heart disease Other specified cerebrovascular diseases	+	Dementia Delirium Alzheimer's disease	+		Alzheimer's disease Cerebral amyloid deposition (PET imaging) +
		rs34404554	G	Unstable angina Angina pectoris Acute transmural myocardial infarction of inferior wall Atherosclerotic heart disease	+		+		Cerebral amyloid deposition (PET imaging) +
		rs2075650	G	Unstable angina Angina pectoris Acute transmural myocardial infarction of inferior wall Atherosclerotic heart disease Other and unspecified right bundle-branch block	+		+	LDL + Cholesterol, total +	Alzheimer's disease + Cerebral amyloid deposition (PET imaging) + Cognitive impairment test score
		rs157582	T	Atherosclerotic heart disease	+		+	Triglycerides +	Alzheimer's disease Cerebral amyloid deposition (PET imaging) + Cingulate cortical amyloid beta load Cognitive impairment test score Psychosis and Alzheimer's disease Verbal memory performance
		rs11556505	T	Unstable angina Angina pectoris Acute transmural myocardial infarction of inferior wall Atherosclerotic heart disease	+		+		Cerebral amyloid deposition (PET imaging) +
		rs34095326	A	Atherosclerotic heart disease Other specified cerebrovascular diseases	+	Dementia Alzheimer's disease	+		Cerebral amyloid deposition (PET imaging) +
9	CDKN2B-AS1	rs10116277	G	Abdominal aneurysm without mention of rupture Acute myocardial infarction, Subendocardial infarction, initial episode of care Aneurysm of artery of lower extremity Atherosclerosis of native arteries of the extremities, unspecified Atherosclerosis of native arteries of the extremities with intermittent claudication Atherosclerosis of native arteries of the extremities with ulceration Cerebral aneu…	-	Major depressive affective disorder, recurrent episode	+
		rs10738609	A		-		+
		rs10757275	G		-		+
		rs10757271	A		-		+
		rs1333042	A		-		+	Coronary artery disease
		rs1333043	T		-		+
		rs1333045	T		-		+	Pulse pressure + Serum total cholesterol levels - Systolic blood pressure
		rs1412834	T		-		+
		rs1537370	C		-		+	Coronary artery calcification -
		rs1537371	C		-		+
		rs1537373	T		-		+
		rs1537375	T		-		+
		rs1537376	T		-		+
		rs1556516	G		-		+
		rs2383206	A		-		+
		rs6475606	C		-		+	Intracranial aneurysm -
		rs6475609	A		-		+
		rs7853090	T		-		-
		rs7859362	T		-		+
		rs7859727	C		-		+	Stroke Ischemic stroke
		rs7866783	A		-		-
		rs944797	T		-		+	Coronary heart disease -
		rs9632884	G		-		+	Carotid plaque -
		rs1333036	C		+ - (Unspecified hypertensive heart disease with heart failure)		+
		rs1591136	C		+ - (Unspecified hypertensive heart disease with heart failure)		+
		rs2151280	A		+ - (Unspecified hypertensive heart disease with heart failure)		+
		rs2383204	G		+ - (Unspecified hypertensive heart disease with heart failure)		+
		rs7027048	G		+ - (Unspecified hypertensive heart disease with heart failure)		+
		rs7049105	G		+ - (Unspecified hypertensive heart disease with heart failure)		+
		rs7874604	C		+ - (Unspecified hypertensive heart disease with heart failure)		+
		rs10120688	A		+	Major depressive affective disorder, recurrent episode Other bipolar disorders	+
		rs7857345	T		-	Generalized anxiety disorder	+
		rs10738606	A	Unstable angina Other forms of angina pectoris Angina pectoris, unspecified Acute transmural myocardial infarction of anterior wall Acute transmural myocardial infarction of inferior wall Acute subendocardial myocardial infarction Acute myocardial infarction, unspecified Subsequent myocardial infarction of unspecified site Other forms of acute ischaemic heart disease Acute ischaemic heart disease…	-	Severe depressive episode without psychotic symptoms	+
		rs10738607	A		-		+	Coronary artery disease - Myocardial infarction - Total cholesterol levels +
		rs10757265	C		+		-
		rs10757266	T		+		-
		rs10757270	G		+		-
		rs10757272	C		-		+	Intracranial aneurysm -
		rs10757274	A		-		+	Abdominal aortic aneurysm + Coronary heart disease -
		rs10811647	G		+		-
		rs10811648	C		-		+
		rs10811649	C		-		+
		rs10811650	G		+		-
		rs10811651	G		-		+
		rs10965223	G		-		+
		rs10965224	T		-		+
		rs1537372	T		+		-	Peripheral artery disease +
		rs1537378	A		-		+
		rs1970112	C		+		-
		rs2383205	A		-		+
		rs2891168	A		-		+	Coronary artery disease - Myocardial infarction -
		rs4451405	C		-		+
		rs4977574	A		-		+	Coronary artery disease - Myocardial infarction -
		rs4977756	G		-		+
		rs7027950	T		+		-
		rs1333039	G		-		+
		rs8181050	G		-		+
		rs944800	A		-	Delirium	+
9	CDKN2B-AS1;DMRTA1	rs7857118	A	Abdominal aneurysm without mention of rupture Acute myocardial infarction, Subendocardial infarction, initial episode of care Aneurysm of artery of lower extremity Atherosclerosis of native arteries of the extremities, unspecified Atherosclerosis of native arteries of the extremities with intermittent claudication Chronic ischemic heart disease, unspecified Coronary atherosclerosis Coronary ather…	-	Major depressive affective disorder, recurrent episode	+
		rs10757277	G		+		-
		rs10811656	T		+		-
		rs10757278	G		+		-	Myocardial infarction +
		rs1333047	A		-		+	Hypertension - Large artery stroke - Pulse pressure -
		rs1333049	C		+		-	Coronary artery disease + Coronary heart disease +
6	HLA-DQA1	rs9272546	T	Cardiovascular disease Cerebral artery occlusion, unspecified with cerebral infarction Atherosclerosis of native arteries of the extremities Peripheral vascular disease	-	Multiple sclerosis	+
		rs9272617	T	Conduction disorder	-	Paralysis agitans Multiple Sclerosis	+
6	HLA-DQB1	rs9273532	C	Hypertensive chronic kidney disease Other chronic pulmonary heart diseases Conduction disorder Atherosclerosis of native arteries of the extremities Peripheral vascular disease	-	Paralysis agitans Multiple Sclerosis	+
6	HLA-DQB2;HLA-DOB	rs7767167	G	Other pulmonary embolism and infarction	+	Multiple Sclerosis	+
6	HLA-DRB1	rs1064701	T	Atherosclerosis of native arteries of the extremities	-	Paralysis agitans Multiple Sclerosis	+
6	HLA-DRB1;HLA-DQA1	rs28366284	C	Other pulmonary embolism and infarction	+	Multiple Sclerosis	+
		rs9270579	A	Atherosclerosis of native arteries of the extremities Peripheral vascular disease	-	Paralysis agitans Multiple Sclerosis	+
		rs9270824	T	Atherosclerosis of aorta Atherosclerosis of native arteries of the extremities Peripheral vascular disease Stricture of artery	-		+
		rs9270926	C	Atherosclerosis of aorta Atherosclerosis of native arteries of the extremities	-		+
		rs9270949	T	Hypertensive chronic kidney disease Other chronic pulmonary heart diseases Cerebral artery occlusion, unspecified with cerebral infarction Atherosclerosis of native arteries of the extremities	-		+
		rs9271006	T	Atherosclerosis of aorta Atherosclerosis of native arteries of the extremities Peripheral vascular disease	-		+
		rs9271112	T	Atherosclerosis of aorta Atherosclerosis of native arteries of the extremities Peripheral vascular disease	-		+
		rs9271115	T	Atherosclerosis of aorta Atherosclerosis of native arteries of the extremities Coronary atherosclerosis of autologous vein bypass graft	-		+
6	LOC101929163	rs9268104	A	Essential (primary) hypertension	-	Multiple sclerosis	+
		rs9268106	T		-		+
		rs9268118	T		-		+
		rs9268138	A		-		+
		rs6457535	A		-		+
		rs6920338	C		-		+
6	NOTCH4;LOC101929163	rs9267890	T	Essential (primary) hypertension	-	Multiple sclerosis	+
		rs9267955	A		-		+
		rs9267992	G		-		+
4	PRDM8;FGF5	rs13125101	A	Essential (primary) hypertension	+	Severe depressive episode with psychotic symptoms	+	Cardiovascular disease Diastolic blood pressure Systolic blood pressure
		rs12509595	C		+		+	Diastolic blood pressure + Pulse pressure + Systolic blood pressure +
		rs16998073	T		+		+	Diastolic blood pressure + Hypertension + Mean arterial pressure + Pulse pressure + Systolic blood pressure +
