# Supplementary material for: Large-scale genomic analyses reveal insights into pleiotropy across circulatory system diseases and nervous system disorders
Source: Nat Commun. 2022 Jun 14;13:3428. doi: 10.1038/s41467-022-30678-w (PMC9198016; doi:10.1038/s41467-022-30678-w)
Supplement: Supplementary file 7 — Supplementary Data 4 [file 41467_2022_30678_MOESM7_ESM.xlsx]

## Sheet: UK Biobank
Chr	SNP	POS	Allele	Test	Obs_count	beta	stat	P	icd10_long	system	category
6	rs9267992	32220397	G	ADD	295423	0.286682	3.323	0.000892	F03	nervous	Organic_Psychotic_Conditions
6	rs9268104	32246919	A	ADD	295398	0.285179	3.292	0.0009948	F03	nervous	Organic_Psychotic_Conditions
6	rs9268106	32247115	T	ADD	295398	0.285179	3.292	0.0009948	F03	nervous	Organic_Psychotic_Conditions
6	rs9268138	32255454	A	ADD	295396	0.285179	3.294	0.0009888	F03	nervous	Organic_Psychotic_Conditions
6	rs6457535	32262406	A	ADD	295411	0.285179	3.293	0.0009902	F03	nervous	Organic_Psychotic_Conditions
19	rs12972156	45387459	G	ADD	291778	0.861623	11.39	4.451e-30	F03	nervous	Organic_Psychotic_Conditions
19	rs12972970	45387596	A	ADD	291928	0.86794	11.51	1.149e-30	F03	nervous	Organic_Psychotic_Conditions
19	rs34342646	45388130	A	ADD	291877	0.847584	11.23	2.844e-29	F03	nervous	Organic_Psychotic_Conditions
19	rs6857	45392254	T	ADD	294914	0.907048	12.6	1.995e-36	F03	nervous	Organic_Psychotic_Conditions
19	rs71352238	45394336	C	ADD	295097	0.849723	11.29	1.466e-29	F03	nervous	Organic_Psychotic_Conditions
19	rs2075650	45395619	G	ADD	295423	0.86289	11.46	2.218e-30	F03	nervous	Organic_Psychotic_Conditions
19	rs34095326	45395844	A	ADD	293615	0.700123	8.184	2.751e-16	F03	nervous	Organic_Psychotic_Conditions
19	rs34404554	45395909	G	ADD	295378	0.863733	11.46	2.011e-30	F03	nervous	Organic_Psychotic_Conditions
19	rs11556505	45396144	T	ADD	295392	0.863312	11.46	2.122e-30	F03	nervous	Organic_Psychotic_Conditions
19	rs157582	45396219	T	ADD	295343	0.759403	10.77	4.877e-27	F03	nervous	Organic_Psychotic_Conditions
19	rs769449	45410002	A	ADD	295423	0.991027	13.04	7.644e-39	F03	nervous	Organic_Psychotic_Conditions
19	rs429358	45411941	C	ADD	295423	1.01269	14.03	9.663e-45	F03	nervous	Organic_Psychotic_Conditions
19	rs10414043	45415713	A	ADD	293780	0.966604	12.63	1.41e-36	F03	nervous	Organic_Psychotic_Conditions
19	rs7256200	45415935	T	ADD	293745	0.968124	12.67	8.458e-37	F03	nervous	Organic_Psychotic_Conditions
19	rs12721046	45421254	A	ADD	293391	0.82549	11.06	2.002e-28	F03	nervous	Organic_Psychotic_Conditions
19	rs12721051	45422160	G	ADD	294884	0.851432	11.95	6.293e-33	F03	nervous	Organic_Psychotic_Conditions
19	rs56131196	45422846	A	ADD	295234	0.855691	12.03	2.33e-33	F03	nervous	Organic_Psychotic_Conditions
19	rs4420638	45422946	G	ADD	295423	0.859085	12.09	1.131e-33	F03	nervous	Organic_Psychotic_Conditions
19	rs111789331	45427125	A	ADD	282074	0.873383	11.35	7.043e-30	F03	nervous	Organic_Psychotic_Conditions
19	rs66626994	45428234	A	ADD	276478	0.855266	10.89	1.323e-27	F03	nervous	Organic_Psychotic_Conditions
19	rs12972156	45387459	G	ADD	291778	0.348542	4.126	3.685e-05	F059	nervous	Organic_Psychotic_Conditions
19	rs12972970	45387596	A	ADD	291928	0.34713	4.105	4.041e-05	F059	nervous	Organic_Psychotic_Conditions
19	rs34342646	45388130	A	ADD	291877	0.344299	4.1	4.139e-05	F059	nervous	Organic_Psychotic_Conditions
19	rs6857	45392254	T	ADD	294914	0.37363	4.705	2.537e-06	F059	nervous	Organic_Psychotic_Conditions
19	rs71352238	45394336	C	ADD	295097	0.327143	3.882	0.0001037	F059	nervous	Organic_Psychotic_Conditions
19	rs2075650	45395619	G	ADD	295423	0.34217	4.047	5.186e-05	F059	nervous	Organic_Psychotic_Conditions
19	rs34404554	45395909	G	ADD	295378	0.335758	3.962	7.443e-05	F059	nervous	Organic_Psychotic_Conditions
19	rs11556505	45396144	T	ADD	295392	0.34217	4.05	5.12e-05	F059	nervous	Organic_Psychotic_Conditions
19	rs157582	45396219	T	ADD	295343	0.344299	4.608	4.062e-06	F059	nervous	Organic_Psychotic_Conditions
19	rs769449	45410002	A	ADD	295423	0.366724	4.158	3.206e-05	F059	nervous	Organic_Psychotic_Conditions
19	rs429358	45411941	C	ADD	295423	0.42396	5.247	1.543e-07	F059	nervous	Organic_Psychotic_Conditions
19	rs10414043	45415713	A	ADD	293780	0.361165	4.084	4.428e-05	F059	nervous	Organic_Psychotic_Conditions
19	rs7256200	45415935	T	ADD	293745	0.35977	4.07	4.694e-05	F059	nervous	Organic_Psychotic_Conditions
19	rs12721046	45421254	A	ADD	293391	0.306013	3.666	0.0002464	F059	nervous	Organic_Psychotic_Conditions
19	rs12721051	45422160	G	ADD	294884	0.354172	4.585	4.535e-06	F059	nervous	Organic_Psychotic_Conditions
19	rs56131196	45422846	A	ADD	295234	0.351361	4.552	5.313e-06	F059	nervous	Organic_Psychotic_Conditions
19	rs4420638	45422946	G	ADD	295423	0.349952	4.534	5.8e-06	F059	nervous	Organic_Psychotic_Conditions
19	rs111789331	45427125	A	ADD	282074	0.300845	3.457	0.0005459	F059	nervous	Organic_Psychotic_Conditions
9	rs10120688	22056499	A	ADD	293030	-0.315944	-3.393	0.0006917	F322	nervous	Affective_Psychoses
9	rs10811647	22065002	G	ADD	294054	-0.323102	-3.361	0.0007765	F322	nervous	Affective_Psychoses
9	rs10811650	22067593	G	ADD	294513	-0.333935	-3.468	0.0005236	F322	nervous	Affective_Psychoses
9	rs1537372	22103183	T	ADD	290573	-0.36298	-3.754	0.000174	F322	nervous	Affective_Psychoses
19	rs12972156	45387459	G	ADD	291778	1.03922	12.3	8.892e-35	G309	nervous	Other_Cerebral_Degenerations
19	rs12972970	45387596	A	ADD	291928	1.04451	12.38	3.331e-35	G309	nervous	Other_Cerebral_Degenerations
19	rs34342646	45388130	A	ADD	291877	1.02783	12.19	3.341e-34	G309	nervous	Other_Cerebral_Degenerations
19	rs6857	45392254	T	ADD	294914	1.12103	13.84	1.488e-43	G309	nervous	Other_Cerebral_Degenerations
19	rs71352238	45394336	C	ADD	295097	1.02926	12.22	2.448e-34	G309	nervous	Other_Cerebral_Degenerations
19	rs2075650	45395619	G	ADD	295423	1.05883	12.58	2.66e-36	G309	nervous	Other_Cerebral_Degenerations
19	rs34095326	45395844	A	ADD	293615	0.84329	8.886	6.345e-19	G309	nervous	Other_Cerebral_Degenerations
19	rs34404554	45395909	G	ADD	295378	1.06609	12.69	7.069e-37	G309	nervous	Other_Cerebral_Degenerations
19	rs11556505	45396144	T	ADD	295392	1.06574	12.68	7.476e-37	G309	nervous	Other_Cerebral_Degenerations
19	rs157582	45396219	T	ADD	295343	0.935701	11.67	1.888e-31	G309	nervous	Other_Cerebral_Degenerations
19	rs769449	45410002	A	ADD	295423	1.20057	14.18	1.163e-45	G309	nervous	Other_Cerebral_Degenerations
19	rs429358	45411941	C	ADD	295423	1.25276	15.46	6.327e-54	G309	nervous	Other_Cerebral_Degenerations
19	rs10414043	45415713	A	ADD	293780	1.20477	14.22	6.644e-46	G309	nervous	Other_Cerebral_Degenerations
19	rs7256200	45415935	T	ADD	293745	1.20057	14.15	1.957e-45	G309	nervous	Other_Cerebral_Degenerations
19	rs12721046	45421254	A	ADD	293391	1.05327	12.64	1.337e-36	G309	nervous	Other_Cerebral_Degenerations
19	rs12721051	45422160	G	ADD	294884	1.11939	13.99	1.772e-44	G309	nervous	Other_Cerebral_Degenerations
19	rs56131196	45422846	A	ADD	295234	1.11711	13.96	2.705e-44	G309	nervous	Other_Cerebral_Degenerations
19	rs4420638	45422946	G	ADD	295423	1.12882	14.12	3.022e-45	G309	nervous	Other_Cerebral_Degenerations
19	rs111789331	45427125	A	ADD	282074	1.10889	12.99	1.42e-38	G309	nervous	Other_Cerebral_Degenerations
19	rs66626994	45428234	A	ADD	276478	1.07841	12.2	3.259e-34	G309	nervous	Other_Cerebral_Degenerations
6	rs9267890	32202086	T	ADD	288516	0.782988	16.77	3.934e-63	G35	nervous	Demyelinating_Diseases_of_the_CNS
6	rs9267955	32213150	A	ADD	295423	0.82198	18.35	3.258e-75	G35	nervous	Demyelinating_Diseases_of_the_CNS
6	rs9267992	32220397	G	ADD	295423	0.824614	18.43	7.908e-76	G35	nervous	Demyelinating_Diseases_of_the_CNS
6	rs9268104	32246919	A	ADD	295398	0.832909	18.62	2.088e-77	G35	nervous	Demyelinating_Diseases_of_the_CNS
6	rs9268106	32247115	T	ADD	295398	0.832909	18.62	2.088e-77	G35	nervous	Demyelinating_Diseases_of_the_CNS
6	rs9268118	32249987	T	ADD	295382	0.832909	18.57	5.734e-77	G35	nervous	Demyelinating_Diseases_of_the_CNS
6	rs9268138	32255454	A	ADD	295396	0.833344	18.63	1.932e-77	G35	nervous	Demyelinating_Diseases_of_the_CNS
6	rs6457535	32262406	A	ADD	295411	0.833344	18.63	1.959e-77	G35	nervous	Demyelinating_Diseases_of_the_CNS
6	rs6920338	32288089	C	ADD	295285	0.80826	18.13	1.857e-73	G35	nervous	Demyelinating_Diseases_of_the_CNS
6	rs1064701	32546795	T	ADD	232956	0.431782	9.766	1.574e-22	G35	nervous	Demyelinating_Diseases_of_the_CNS
6	rs28366284	32560327	C	ADD	226567	0.621651	13.49	1.684e-41	G35	nervous	Demyelinating_Diseases_of_the_CNS
6	rs9270579	32561098	A	ADD	276040	0.53883	12.84	9.711e-38	G35	nervous	Demyelinating_Diseases_of_the_CNS
6	rs9270824	32570055	T	ADD	267898	0.532391	12.76	2.643e-37	G35	nervous	Demyelinating_Diseases_of_the_CNS
6	rs9270926	32572435	C	ADD	289658	0.607589	14.72	4.528e-49	G35	nervous	Demyelinating_Diseases_of_the_CNS
6	rs9270949	32572975	T	ADD	262006	0.444045	10.5	8.317e-26	G35	nervous	Demyelinating_Diseases_of_the_CNS
6	rs9271006	32574602	T	ADD	268608	0.525911	12.47	1.15e-35	G35	nervous	Demyelinating_Diseases_of_the_CNS
6	rs9271112	32576717	T	ADD	279161	0.578297	13.66	1.81e-42	G35	nervous	Demyelinating_Diseases_of_the_CNS
6	rs9271115	32576731	C	ADD	225431	0.587231	12.69	6.781e-37	G35	nervous	Demyelinating_Diseases_of_the_CNS
6	rs9272546	32606941	T	ADD	291114	0.451076	11.04	2.385e-28	G35	nervous	Demyelinating_Diseases_of_the_CNS
6	rs9272617	32607926	T	ADD	271358	0.431782	10.34	4.866e-25	G35	nervous	Demyelinating_Diseases_of_the_CNS
6	rs9273532	32628736	C	ADD	285163	0.365337	8.882	6.561e-19	G35	nervous	Demyelinating_Diseases_of_the_CNS
6	rs7767167	32765182	G	ADD	295423	0.676001	14.44	2.843e-47	G35	nervous	Demyelinating_Diseases_of_the_CNS
4	rs13125101	81174592	A	ADD	292531	0.0971267	14.05	7.443e-45	I10	cardio	Hypertensive_Disease
4	rs12509595	81182554	C	ADD	293684	0.0971267	14.09	4.532e-45	I10	cardio	Hypertensive_Disease
4	rs16998073	81184341	T	ADD	295423	0.0962189	14.03	1.029e-44	I10	cardio	Hypertensive_Disease
6	rs9267890	32202086	T	ADD	288516	-0.0485602	-5.193	2.07e-07	I10	cardio	Hypertensive_Disease
6	rs9267955	32213150	A	ADD	295423	-0.0392607	-4.409	1.037e-05	I10	cardio	Hypertensive_Disease
6	rs9267992	32220397	G	ADD	295423	-0.0389488	-4.366	1.264e-05	I10	cardio	Hypertensive_Disease
6	rs9268104	32246919	A	ADD	295398	-0.0383251	-4.296	1.739e-05	I10	cardio	Hypertensive_Disease
6	rs9268106	32247115	T	ADD	295398	-0.0383251	-4.296	1.739e-05	I10	cardio	Hypertensive_Disease
6	rs9268118	32249987	T	ADD	295382	-0.0394687	-4.4	1.083e-05	I10	cardio	Hypertensive_Disease
6	rs9268138	32255454	A	ADD	295396	-0.0385329	-4.315	1.595e-05	I10	cardio	Hypertensive_Disease
6	rs6457535	32262406	A	ADD	295411	-0.0385329	-4.317	1.583e-05	I10	cardio	Hypertensive_Disease
6	rs6920338	32288089	C	ADD	295285	-0.0351092	-3.992	6.541e-05	I10	cardio	Hypertensive_Disease
6	rs7767167	32765182	G	ADD	295423	-0.0334534	-3.704	0.0002121	I10	cardio	Hypertensive_Disease
9	rs10116277	22081397	G	ADD	295132	-0.0227395	-3.627	0.0002867	I10	cardio	Hypertensive_Disease
9	rs6475606	22081850	C	ADD	295423	-0.0227395	-3.623	0.0002907	I10	cardio	Hypertensive_Disease
9	rs1537370	22084310	C	ADD	292811	-0.0217615	-3.417	0.0006339	I10	cardio	Hypertensive_Disease
9	rs10738607	22088094	A	ADD	295185	-0.0207825	-3.294	0.0009878	I10	cardio	Hypertensive_Disease
9	rs10757272	22088260	C	ADD	295423	-0.0207825	-3.304	0.0009534	I10	cardio	Hypertensive_Disease
9	rs4977574	22098574	A	ADD	295423	-0.0217615	-3.386	0.0007081	I10	cardio	Hypertensive_Disease
9	rs2891168	22098619	A	ADD	295267	-0.0217615	-3.391	0.0006956	I10	cardio	Hypertensive_Disease
9	rs1537371	22099568	C	ADD	294617	-0.0227395	-3.59	0.0003313	I10	cardio	Hypertensive_Disease
9	rs1556516	22100176	G	ADD	294460	-0.0227395	-3.618	0.0002972	I10	cardio	Hypertensive_Disease
9	rs7859727	22102165	C	ADD	294329	-0.0217615	-3.394	0.0006898	I10	cardio	Hypertensive_Disease
9	rs1537372	22103183	T	ADD	290573	0.0217615	3.36	0.0007808	I10	cardio	Hypertensive_Disease
9	rs1537373	22103341	T	ADD	294243	-0.0227395	-3.636	0.0002766	I10	cardio	Hypertensive_Disease
9	rs1333042	22103813	A	ADD	294412	-0.0227395	-3.608	0.0003082	I10	cardio	Hypertensive_Disease
9	rs7859362	22105927	T	ADD	294794	-0.0213258	-3.373	0.0007442	I10	cardio	Hypertensive_Disease
9	rs6475609	22106271	A	ADD	294779	-0.0212236	-3.362	0.0007749	I10	cardio	Hypertensive_Disease
9	rs1333043	22106731	T	ADD	294770	-0.0214279	-3.387	0.0007055	I10	cardio	Hypertensive_Disease
9	rs1412834	22110131	T	ADD	294925	-0.0211215	-3.332	0.0008625	I10	cardio	Hypertensive_Disease
9	rs2383206	22115026	A	ADD	294994	-0.0212236	-3.361	0.0007779	I10	cardio	Hypertensive_Disease
9	rs944797	22115286	T	ADD	294976	-0.0212236	-3.356	0.0007911	I10	cardio	Hypertensive_Disease
9	rs1537376	22116220	T	ADD	294920	-0.0212236	-3.35	0.0008084	I10	cardio	Hypertensive_Disease
9	rs1333045	22119195	T	ADD	292627	-0.0239854	-3.784	0.000154	I10	cardio	Hypertensive_Disease
9	rs7857118	22124140	A	ADD	294698	-0.0225524	-3.56	0.0003714	I10	cardio	Hypertensive_Disease
9	rs10757277	22124450	G	ADD	295300	0.0207825	3.312	0.0009258	I10	cardio	Hypertensive_Disease
9	rs10811656	22124472	T	ADD	294526	0.0207825	3.302	0.0009615	I10	cardio	Hypertensive_Disease
9	rs10757278	22124477	G	ADD	295423	0.0207825	3.303	0.0009561	I10	cardio	Hypertensive_Disease
9	rs1333047	22124504	A	ADD	294756	-0.0227395	-3.554	0.0003798	I10	cardio	Hypertensive_Disease
9	rs1333049	22125503	C	ADD	295423	0.0217615	3.402	0.0006683	I10	cardio	Hypertensive_Disease
9	rs1591136	22026834	C	ADD	294960	0.0834216	4.034	5.492e-05	I200	cardio	Ischemic_Heart_Disease
9	rs7049105	22028801	G	ADD	295204	0.0834216	4.027	5.656e-05	I200	cardio	Ischemic_Heart_Disease
9	rs2151280	22034719	A	ADD	294737	0.0861777	4.14	3.479e-05	I200	cardio	Ischemic_Heart_Disease
9	rs1333036	22043819	C	ADD	294873	0.08158	3.927	8.617e-05	I200	cardio	Ischemic_Heart_Disease
9	rs7027950	22048391	T	ADD	294228	0.0852598	4.127	3.677e-05	I200	cardio	Ischemic_Heart_Disease
9	rs10757265	22048859	C	ADD	294368	0.0843411	4.08	4.497e-05	I200	cardio	Ischemic_Heart_Disease
9	rs10757266	22049555	T	ADD	294279	0.0843411	4.074	4.613e-05	I200	cardio	Ischemic_Heart_Disease
9	rs944800	22050898	A	ADD	293027	-0.118333	-5.234	1.655e-07	I200	cardio	Ischemic_Heart_Disease
9	rs7027048	22053709	G	ADD	295217	0.0880109	4.246	2.174e-05	I200	cardio	Ischemic_Heart_Disease
9	rs7874604	22054690	C	ADD	294904	0.0889262	4.293	1.761e-05	I200	cardio	Ischemic_Heart_Disease
9	rs2383204	22055048	G	ADD	294552	0.0898407	4.333	1.468e-05	I200	cardio	Ischemic_Heart_Disease
9	rs7853090	22056295	T	ADD	293565	-0.104583	-4.955	7.246e-07	I200	cardio	Ischemic_Heart_Disease
9	rs7866783	22056359	A	ADD	293468	-0.10425	-4.937	7.944e-07	I200	cardio	Ischemic_Heart_Disease
9	rs10120688	22056499	A	ADD	293030	0.0962189	4.654	3.25e-06	I200	cardio	Ischemic_Heart_Disease
9	rs2383205	22060935	A	ADD	293743	-0.115411	-5.391	7.005e-08	I200	cardio	Ischemic_Heart_Disease
9	rs1537378	22061614	A	ADD	294148	-0.115972	-5.423	5.852e-08	I200	cardio	Ischemic_Heart_Disease
9	rs8181050	22064391	G	ADD	294474	-0.116421	-5.446	5.161e-08	I200	cardio	Ischemic_Heart_Disease
9	rs10811647	22065002	G	ADD	294054	0.14583	7.009	2.409e-12	I200	cardio	Ischemic_Heart_Disease
9	rs1333039	22065657	G	ADD	294842	-0.116421	-5.453	4.966e-08	I200	cardio	Ischemic_Heart_Disease
9	rs10965223	22067004	G	ADD	295158	-0.115523	-5.416	6.105e-08	I200	cardio	Ischemic_Heart_Disease
9	rs10965224	22067276	T	ADD	295200	-0.115411	-5.41	6.301e-08	I200	cardio	Ischemic_Heart_Disease
9	rs10811648	22067542	C	ADD	294659	-0.116309	-5.447	5.134e-08	I200	cardio	Ischemic_Heart_Disease
9	rs10811649	22067554	C	ADD	294788	-0.116421	-5.449	5.078e-08	I200	cardio	Ischemic_Heart_Disease
9	rs10811650	22067593	G	ADD	294513	0.143234	6.902	5.11e-12	I200	cardio	Ischemic_Heart_Disease
9	rs10811651	22067830	G	ADD	295241	-0.116197	-5.447	5.121e-08	I200	cardio	Ischemic_Heart_Disease
9	rs4977756	22068652	G	ADD	295423	-0.116871	-5.477	4.331e-08	I200	cardio	Ischemic_Heart_Disease
9	rs4451405	22071750	C	ADD	292935	-0.120361	-5.624	1.87e-08	I200	cardio	Ischemic_Heart_Disease
9	rs9632884	22072301	G	ADD	292316	-0.154436	-7.429	1.091e-13	I200	cardio	Ischemic_Heart_Disease
9	rs10757270	22072719	G	ADD	291561	0.144966	6.951	3.639e-12	I200	cardio	Ischemic_Heart_Disease
9	rs10757271	22076795	A	ADD	292876	-0.158712	-7.638	2.206e-14	I200	cardio	Ischemic_Heart_Disease
9	rs10116277	22081397	G	ADD	295132	-0.152721	-7.387	1.497e-13	I200	cardio	Ischemic_Heart_Disease
9	rs6475606	22081850	C	ADD	295423	-0.151862	-7.329	2.316e-13	I200	cardio	Ischemic_Heart_Disease
9	rs1537370	22084310	C	ADD	292811	-0.153579	-7.403	1.333e-13	I200	cardio	Ischemic_Heart_Disease
9	rs1970112	22085598	C	ADD	292264	0.155293	7.465	8.35e-14	I200	cardio	Ischemic_Heart_Disease
9	rs7857345	22087473	T	ADD	289864	-0.131134	-5.533	3.15e-08	I200	cardio	Ischemic_Heart_Disease
9	rs10738606	22088090	A	ADD	295183	-0.158712	-7.643	2.125e-14	I200	cardio	Ischemic_Heart_Disease
9	rs10738607	22088094	A	ADD	295185	-0.158712	-7.642	2.136e-14	I200	cardio	Ischemic_Heart_Disease
9	rs10757272	22088260	C	ADD	295423	-0.156149	-7.54	4.714e-14	I200	cardio	Ischemic_Heart_Disease
9	rs10757274	22096055	A	ADD	295423	-0.161268	-7.764	8.204e-15	I200	cardio	Ischemic_Heart_Disease
9	rs4977574	22098574	A	ADD	295423	-0.159565	-7.711	1.253e-14	I200	cardio	Ischemic_Heart_Disease
9	rs2891168	22098619	A	ADD	295267	-0.159565	-7.716	1.204e-14	I200	cardio	Ischemic_Heart_Disease
9	rs1537371	22099568	C	ADD	294617	-0.158712	-7.658	1.884e-14	I200	cardio	Ischemic_Heart_Disease
9	rs1556516	22100176	G	ADD	294460	-0.157858	-7.613	2.688e-14	I200	cardio	Ischemic_Heart_Disease
9	rs7859727	22102165	C	ADD	294329	-0.158712	-7.658	1.884e-14	I200	cardio	Ischemic_Heart_Disease
9	rs1537372	22103183	T	ADD	290573	0.146694	7.003	2.507e-12	I200	cardio	Ischemic_Heart_Disease
9	rs1537373	22103341	T	ADD	294243	-0.157004	-7.544	4.55e-14	I200	cardio	Ischemic_Heart_Disease
9	rs1333042	22103813	A	ADD	294412	-0.158712	-7.662	1.827e-14	I200	cardio	Ischemic_Heart_Disease
9	rs7859362	22105927	T	ADD	294794	-0.15759	-7.58	3.446e-14	I200	cardio	Ischemic_Heart_Disease
9	rs10757275	22106225	G	ADD	294416	-0.158644	-7.632	2.319e-14	I200	cardio	Ischemic_Heart_Disease
9	rs6475609	22106271	A	ADD	294779	-0.157005	-7.55	4.362e-14	I200	cardio	Ischemic_Heart_Disease
9	rs1333043	22106731	T	ADD	294770	-0.156654	-7.535	4.875e-14	I200	cardio	Ischemic_Heart_Disease
9	rs1412834	22110131	T	ADD	294925	-0.156186	-7.512	5.828e-14	I200	cardio	Ischemic_Heart_Disease
9	rs10738609	22114495	A	ADD	292941	-0.157858	-7.559	4.07e-14	I200	cardio	Ischemic_Heart_Disease
9	rs2383206	22115026	A	ADD	294994	-0.153268	-7.377	1.613e-13	I200	cardio	Ischemic_Heart_Disease
9	rs944797	22115286	T	ADD	294976	-0.153268	-7.376	1.628e-13	I200	cardio	Ischemic_Heart_Disease
9	rs1537375	22116071	T	ADD	294851	-0.157122	-7.559	4.056e-14	I200	cardio	Ischemic_Heart_Disease
9	rs1537376	22116220	T	ADD	294920	-0.153851	-7.401	1.355e-13	I200	cardio	Ischemic_Heart_Disease
9	rs1333045	22119195	T	ADD	292627	-0.148964	-7.143	9.111e-13	I200	cardio	Ischemic_Heart_Disease
9	rs7857118	22124140	A	ADD	294698	-0.160051	-7.698	1.384e-14	I200	cardio	Ischemic_Heart_Disease
9	rs10757277	22124450	G	ADD	295300	0.158712	7.661	1.85e-14	I200	cardio	Ischemic_Heart_Disease
9	rs10811656	22124472	T	ADD	294526	0.154436	7.46	8.627e-14	I200	cardio	Ischemic_Heart_Disease
9	rs10757278	22124477	G	ADD	295423	0.157858	7.62	2.529e-14	I200	cardio	Ischemic_Heart_Disease
9	rs1333047	22124504	A	ADD	294756	-0.157004	-7.586	3.288e-14	I200	cardio	Ischemic_Heart_Disease
9	rs1333049	22125503	C	ADD	295423	0.153579	7.442	9.922e-14	I200	cardio	Ischemic_Heart_Disease
19	rs12972156	45387459	G	ADD	291778	0.123986	4.398	1.09e-05	I200	cardio	Ischemic_Heart_Disease
19	rs12972970	45387596	A	ADD	291928	0.121332	4.309	1.642e-05	I200	cardio	Ischemic_Heart_Disease
19	rs34342646	45388130	A	ADD	291877	0.129272	4.619	3.859e-06	I200	cardio	Ischemic_Heart_Disease
19	rs6857	45392254	T	ADD	294914	0.121332	4.576	4.746e-06	I200	cardio	Ischemic_Heart_Disease
19	rs71352238	45394336	C	ADD	295097	0.124869	4.47	7.836e-06	I200	cardio	Ischemic_Heart_Disease
19	rs2075650	45395619	G	ADD	295423	0.124869	4.463	8.095e-06	I200	cardio	Ischemic_Heart_Disease
19	rs34095326	45395844	A	ADD	293615	0.131028	4.202	2.643e-05	I200	cardio	Ischemic_Heart_Disease
19	rs34404554	45395909	G	ADD	295378	0.125751	4.488	7.177e-06	I200	cardio	Ischemic_Heart_Disease
19	rs11556505	45396144	T	ADD	295392	0.125751	4.477	7.555e-06	I200	cardio	Ischemic_Heart_Disease
19	rs157582	45396219	T	ADD	295343	0.08158	3.317	0.0009106	I200	cardio	Ischemic_Heart_Disease
19	rs769449	45410002	A	ADD	295423	0.135405	4.578	4.697e-06	I200	cardio	Ischemic_Heart_Disease
19	rs429358	45411941	C	ADD	295423	0.129272	4.714	2.434e-06	I200	cardio	Ischemic_Heart_Disease
19	rs10414043	45415713	A	ADD	293780	0.132781	4.495	6.946e-06	I200	cardio	Ischemic_Heart_Disease
19	rs7256200	45415935	T	ADD	293745	0.132781	4.485	7.291e-06	I200	cardio	Ischemic_Heart_Disease
19	rs12721046	45421254	A	ADD	293391	0.111541	4.059	4.932e-05	I200	cardio	Ischemic_Heart_Disease
19	rs12721051	45422160	G	ADD	294884	0.0998453	3.882	0.0001037	I200	cardio	Ischemic_Heart_Disease
19	rs56131196	45422846	A	ADD	295234	0.102557	4.028	5.621e-05	I200	cardio	Ischemic_Heart_Disease
19	rs4420638	45422946	G	ADD	295423	0.101654	3.975	7.036e-05	I200	cardio	Ischemic_Heart_Disease
19	rs111789331	45427125	A	ADD	282074	0.10436	3.624	0.0002896	I200	cardio	Ischemic_Heart_Disease
19	rs66626994	45428234	A	ADD	276478	0.0980337	3.33	0.0008692	I200	cardio	Ischemic_Heart_Disease
9	rs10757275	22106225	G	ADD	294416	-0.165937	-3.312	0.0009278	I208	cardio	Ischemic_Heart_Disease
9	rs1333043	22106731	T	ADD	294770	-0.166763	-3.33	0.0008699	I208	cardio	Ischemic_Heart_Disease
9	rs1412834	22110131	T	ADD	294925	-0.165582	-3.308	0.0009403	I208	cardio	Ischemic_Heart_Disease
9	rs2383206	22115026	A	ADD	294994	-0.166173	-3.317	0.0009109	I208	cardio	Ischemic_Heart_Disease
9	rs944797	22115286	T	ADD	294976	-0.166173	-3.316	0.0009119	I208	cardio	Ischemic_Heart_Disease
9	rs1537376	22116220	T	ADD	294920	-0.166173	-3.316	0.0009123	I208	cardio	Ischemic_Heart_Disease
9	rs1333045	22119195	T	ADD	292627	-0.185968	-3.697	0.0002184	I208	cardio	Ischemic_Heart_Disease
9	rs7857118	22124140	A	ADD	294698	-0.171382	-3.426	0.0006134	I208	cardio	Ischemic_Heart_Disease
9	rs10757277	22124450	G	ADD	295300	0.182322	3.651	0.0002607	I208	cardio	Ischemic_Heart_Disease
9	rs10811656	22124472	T	ADD	294526	0.181488	3.629	0.0002844	I208	cardio	Ischemic_Heart_Disease
9	rs10757278	22124477	G	ADD	295423	0.181488	3.634	0.0002786	I208	cardio	Ischemic_Heart_Disease
9	rs1333047	22124504	A	ADD	294756	-0.183987	-3.69	0.0002246	I208	cardio	Ischemic_Heart_Disease
9	rs1333049	22125503	C	ADD	295423	0.170586	3.421	0.0006244	I208	cardio	Ischemic_Heart_Disease
4	rs13125101	81174592	A	ADD	292531	0.0449734	3.336	0.0008493	I209	cardio	Ischemic_Heart_Disease
6	rs9267890	32202086	T	ADD	288516	-0.0659262	-3.601	0.0003169	I209	cardio	Ischemic_Heart_Disease
6	rs9267955	32213150	A	ADD	295423	-0.0648586	-3.715	0.0002028	I209	cardio	Ischemic_Heart_Disease
6	rs9267992	32220397	G	ADD	295423	-0.0629398	-3.609	0.0003074	I209	cardio	Ischemic_Heart_Disease
6	rs9268104	32246919	A	ADD	295398	-0.061131	-3.504	0.0004577	I209	cardio	Ischemic_Heart_Disease
6	rs9268106	32247115	T	ADD	295398	-0.061131	-3.504	0.0004577	I209	cardio	Ischemic_Heart_Disease
6	rs9268118	32249987	T	ADD	295382	-0.0605996	-3.458	0.0005449	I209	cardio	Ischemic_Heart_Disease
6	rs9268138	32255454	A	ADD	295396	-0.061769	-3.538	0.0004031	I209	cardio	Ischemic_Heart_Disease
6	rs6457535	32262406	A	ADD	295411	-0.0613436	-3.511	0.0004464	I209	cardio	Ischemic_Heart_Disease
6	rs9272546	32606941	T	ADD	291114	-0.0439519	-3.353	0.0007994	I209	cardio	Ischemic_Heart_Disease
9	rs1591136	22026834	C	ADD	294960	0.0962189	7.807	5.866e-15	I209	cardio	Ischemic_Heart_Disease
9	rs7049105	22028801	G	ADD	295204	0.0962189	7.811	5.682e-15	I209	cardio	Ischemic_Heart_Disease
9	rs2151280	22034719	A	ADD	294737	0.0971267	7.89	3.034e-15	I209	cardio	Ischemic_Heart_Disease
9	rs1333036	22043819	C	ADD	294873	0.0962189	7.824	5.103e-15	I209	cardio	Ischemic_Heart_Disease
9	rs7027950	22048391	T	ADD	294228	0.0971267	7.869	3.563e-15	I209	cardio	Ischemic_Heart_Disease
9	rs10757265	22048859	C	ADD	294368	0.0962189	7.817	5.391e-15	I209	cardio	Ischemic_Heart_Disease
9	rs10757266	22049555	T	ADD	294279	0.0971267	7.877	3.356e-15	I209	cardio	Ischemic_Heart_Disease
9	rs944800	22050898	A	ADD	293027	-0.112161	-8.395	4.652e-17	I209	cardio	Ischemic_Heart_Disease
9	rs7027048	22053709	G	ADD	295217	0.0980337	7.96	1.725e-15	I209	cardio	Ischemic_Heart_Disease
9	rs7874604	22054690	C	ADD	294904	0.0971267	7.926	2.26e-15	I209	cardio	Ischemic_Heart_Disease
9	rs2383204	22055048	G	ADD	294552	0.0980337	7.975	1.522e-15	I209	cardio	Ischemic_Heart_Disease
9	rs7853090	22056295	T	ADD	293565	-0.105583	-8.436	3.291e-17	I209	cardio	Ischemic_Heart_Disease
9	rs7866783	22056359	A	ADD	293468	-0.105583	-8.431	3.415e-17	I209	cardio	Ischemic_Heart_Disease
9	rs10120688	22056499	A	ADD	293030	0.10616	8.636	5.841e-18	I209	cardio	Ischemic_Heart_Disease
9	rs2383205	22060935	A	ADD	293743	-0.109926	-8.672	4.237e-18	I209	cardio	Ischemic_Heart_Disease
9	rs1537378	22061614	A	ADD	294148	-0.110261	-8.704	3.205e-18	I209	cardio	Ischemic_Heart_Disease
9	rs8181050	22064391	G	ADD	294474	-0.110261	-8.711	3.002e-18	I209	cardio	Ischemic_Heart_Disease
9	rs10811647	22065002	G	ADD	294054	0.147558	11.94	7.126e-33	I209	cardio	Ischemic_Heart_Disease
9	rs1333039	22065657	G	ADD	294842	-0.111714	-8.83	1.047e-18	I209	cardio	Ischemic_Heart_Disease
9	rs10965223	22067004	G	ADD	295158	-0.110932	-8.774	1.718e-18	I209	cardio	Ischemic_Heart_Disease
9	rs10965224	22067276	T	ADD	295200	-0.110932	-8.777	1.685e-18	I209	cardio	Ischemic_Heart_Disease
9	rs10811648	22067542	C	ADD	294659	-0.110373	-8.725	2.663e-18	I209	cardio	Ischemic_Heart_Disease
9	rs10811649	22067554	C	ADD	294788	-0.110373	-8.726	2.645e-18	I209	cardio	Ischemic_Heart_Disease
9	rs10811650	22067593	G	ADD	294513	0.14842	12	3.435e-33	I209	cardio	Ischemic_Heart_Disease
9	rs10811651	22067830	G	ADD	295241	-0.111043	-8.787	1.538e-18	I209	cardio	Ischemic_Heart_Disease
9	rs4977756	22068652	G	ADD	295423	-0.111379	-8.819	1.151e-18	I209	cardio	Ischemic_Heart_Disease
9	rs4451405	22071750	C	ADD	292935	-0.108699	-8.584	9.163e-18	I209	cardio	Ischemic_Heart_Disease
9	rs9632884	22072301	G	ADD	292316	-0.14583	-11.84	2.478e-32	I209	cardio	Ischemic_Heart_Disease
9	rs10757270	22072719	G	ADD	291561	0.149282	12.03	2.455e-33	I209	cardio	Ischemic_Heart_Disease
9	rs10757271	22076795	A	ADD	292876	-0.147558	-11.99	3.788e-33	I209	cardio	Ischemic_Heart_Disease
9	rs10116277	22081397	G	ADD	295132	-0.144966	-11.78	4.975e-32	I209	cardio	Ischemic_Heart_Disease
9	rs6475606	22081850	C	ADD	295423	-0.1441	-11.74	8.026e-32	I209	cardio	Ischemic_Heart_Disease
9	rs1537370	22084310	C	ADD	292811	-0.146694	-11.9	1.146e-32	I209	cardio	Ischemic_Heart_Disease
9	rs1970112	22085598	C	ADD	292264	0.1441	11.69	1.381e-31	I209	cardio	Ischemic_Heart_Disease
9	rs7857345	22087473	T	ADD	289864	-0.134904	-9.617	6.79e-22	I209	cardio	Ischemic_Heart_Disease
9	rs10738606	22088090	A	ADD	295183	-0.155293	-12.64	1.339e-36	I209	cardio	Ischemic_Heart_Disease
9	rs10738607	22088094	A	ADD	295185	-0.155293	-12.63	1.36e-36	I209	cardio	Ischemic_Heart_Disease
9	rs10757272	22088260	C	ADD	295423	-0.154436	-12.6	2.128e-36	I209	cardio	Ischemic_Heart_Disease
9	rs10757274	22096055	A	ADD	295423	-0.157004	-12.8	1.635e-37	I209	cardio	Ischemic_Heart_Disease
9	rs4977574	22098574	A	ADD	295423	-0.157004	-12.79	1.755e-37	I209	cardio	Ischemic_Heart_Disease
9	rs2891168	22098619	A	ADD	295267	-0.157858	-12.85	8.281e-38	I209	cardio	Ischemic_Heart_Disease
9	rs1537371	22099568	C	ADD	294617	-0.160417	-13.03	8.737e-39	I209	cardio	Ischemic_Heart_Disease
9	rs1556516	22100176	G	ADD	294460	-0.160417	-12.99	1.321e-38	I209	cardio	Ischemic_Heart_Disease
9	rs7859727	22102165	C	ADD	294329	-0.157858	-12.84	1.018e-37	I209	cardio	Ischemic_Heart_Disease
9	rs1537372	22103183	T	ADD	290573	0.162119	13.05	6.048e-39	I209	cardio	Ischemic_Heart_Disease
9	rs1537373	22103341	T	ADD	294243	-0.159565	-12.97	1.851e-38	I209	cardio	Ischemic_Heart_Disease
9	rs1333042	22103813	A	ADD	294412	-0.160417	-13	1.162e-38	I209	cardio	Ischemic_Heart_Disease
9	rs7859362	22105927	T	ADD	294794	-0.150474	-12.2	2.979e-34	I209	cardio	Ischemic_Heart_Disease
9	rs10757275	22106225	G	ADD	294416	-0.148036	-12.01	3.093e-33	I209	cardio	Ischemic_Heart_Disease
9	rs6475609	22106271	A	ADD	294779	-0.150474	-12.2	2.933e-34	I209	cardio	Ischemic_Heart_Disease
9	rs1333043	22106731	T	ADD	294770	-0.150474	-12.21	2.827e-34	I209	cardio	Ischemic_Heart_Disease
9	rs1412834	22110131	T	ADD	294925	-0.149312	-12.12	8.555e-34	I209	cardio	Ischemic_Heart_Disease
9	rs10738609	22114495	A	ADD	292941	-0.14583	-11.82	2.908e-32	I209	cardio	Ischemic_Heart_Disease
9	rs2383206	22115026	A	ADD	294994	-0.150474	-12.21	2.82e-34	I209	cardio	Ischemic_Heart_Disease
9	rs944797	22115286	T	ADD	294976	-0.150242	-12.19	3.357e-34	I209	cardio	Ischemic_Heart_Disease
9	rs1537375	22116071	T	ADD	294851	-0.146993	-11.93	8.445e-33	I209	cardio	Ischemic_Heart_Disease
9	rs1537376	22116220	T	ADD	294920	-0.150474	-12.2	3.018e-34	I209	cardio	Ischemic_Heart_Disease
9	rs1333045	22119195	T	ADD	292627	-0.140757	-11.39	4.962e-30	I209	cardio	Ischemic_Heart_Disease
9	rs7857118	22124140	A	ADD	294698	-0.154784	-12.56	3.706e-36	I209	cardio	Ischemic_Heart_Disease
9	rs10757277	22124450	G	ADD	295300	0.149282	12.17	4.363e-34	I209	cardio	Ischemic_Heart_Disease
9	rs10811656	22124472	T	ADD	294526	0.147558	12.03	2.566e-33	I209	cardio	Ischemic_Heart_Disease
9	rs10757278	22124477	G	ADD	295423	0.149282	12.13	7.732e-34	I209	cardio	Ischemic_Heart_Disease
9	rs1333047	22124504	A	ADD	294756	-0.152721	-12.41	2.215e-35	I209	cardio	Ischemic_Heart_Disease
9	rs1333049	22125503	C	ADD	295423	0.149282	12.17	4.462e-34	I209	cardio	Ischemic_Heart_Disease
19	rs12972156	45387459	G	ADD	291778	0.0825012	4.825	1.402e-06	I209	cardio	Ischemic_Heart_Disease
19	rs12972970	45387596	A	ADD	291928	0.08158	4.799	1.592e-06	I209	cardio	Ischemic_Heart_Disease
19	rs34342646	45388130	A	ADD	291877	0.0825012	4.868	1.127e-06	I209	cardio	Ischemic_Heart_Disease
19	rs6857	45392254	T	ADD	294914	0.0843411	5.291	1.215e-07	I209	cardio	Ischemic_Heart_Disease
19	rs71352238	45394336	C	ADD	295097	0.0834216	4.957	7.158e-07	I209	cardio	Ischemic_Heart_Disease
19	rs2075650	45395619	G	ADD	295423	0.0861777	5.118	3.095e-07	I209	cardio	Ischemic_Heart_Disease
19	rs34095326	45395844	A	ADD	293615	0.0657877	3.47	0.0005211	I209	cardio	Ischemic_Heart_Disease
19	rs34404554	45395909	G	ADD	295378	0.0870947	5.149	2.625e-07	I209	cardio	Ischemic_Heart_Disease
19	rs11556505	45396144	T	ADD	295392	0.0870947	5.145	2.674e-07	I209	cardio	Ischemic_Heart_Disease
19	rs769449	45410002	A	ADD	295423	0.0962189	5.402	6.574e-08	I209	cardio	Ischemic_Heart_Disease
19	rs429358	45411941	C	ADD	295423	0.0962189	5.848	4.979e-09	I209	cardio	Ischemic_Heart_Disease
19	rs10414043	45415713	A	ADD	293780	0.0944007	5.258	1.457e-07	I209	cardio	Ischemic_Heart_Disease
19	rs7256200	45415935	T	ADD	293745	0.0944007	5.26	1.444e-07	I209	cardio	Ischemic_Heart_Disease
19	rs12721046	45421254	A	ADD	293391	0.0788112	4.778	1.77e-06	I209	cardio	Ischemic_Heart_Disease
19	rs12721051	45422160	G	ADD	294884	0.0788112	5.117	3.109e-07	I209	cardio	Ischemic_Heart_Disease
19	rs56131196	45422846	A	ADD	295234	0.079735	5.215	1.841e-07	I209	cardio	Ischemic_Heart_Disease
19	rs4420638	45422946	G	ADD	295423	0.079735	5.193	2.07e-07	I209	cardio	Ischemic_Heart_Disease
19	rs111789331	45427125	A	ADD	282074	0.0806579	4.655	3.234e-06	I209	cardio	Ischemic_Heart_Disease
19	rs66626994	45428234	A	ADD	276478	0.0834216	4.749	2.042e-06	I209	cardio	Ischemic_Heart_Disease
9	rs10811647	22065002	G	ADD	294054	0.146694	3.988	6.676e-05	I210	cardio	Ischemic_Heart_Disease
9	rs10811650	22067593	G	ADD	294513	0.146694	3.988	6.654e-05	I210	cardio	Ischemic_Heart_Disease
9	rs9632884	22072301	G	ADD	292316	-0.156149	-4.238	2.255e-05	I210	cardio	Ischemic_Heart_Disease
9	rs10757270	22072719	G	ADD	291561	0.1415	3.827	0.0001298	I210	cardio	Ischemic_Heart_Disease
9	rs10757271	22076795	A	ADD	292876	-0.163818	-4.456	8.37e-06	I210	cardio	Ischemic_Heart_Disease
9	rs10116277	22081397	G	ADD	295132	-0.173113	-4.714	2.433e-06	I210	cardio	Ischemic_Heart_Disease
9	rs6475606	22081850	C	ADD	295423	-0.171429	-4.681	2.856e-06	I210	cardio	Ischemic_Heart_Disease
9	rs1537370	22084310	C	ADD	292811	-0.172271	-4.687	2.771e-06	I210	cardio	Ischemic_Heart_Disease
9	rs1970112	22085598	C	ADD	292264	0.18648	5.056	4.281e-07	I210	cardio	Ischemic_Heart_Disease
9	rs10738606	22088090	A	ADD	295183	-0.214305	-5.822	5.816e-09	I210	cardio	Ischemic_Heart_Disease
9	rs10738607	22088094	A	ADD	295185	-0.214305	-5.822	5.831e-09	I210	cardio	Ischemic_Heart_Disease
9	rs10757272	22088260	C	ADD	295423	-0.215111	-5.85	4.91e-09	I210	cardio	Ischemic_Heart_Disease
9	rs10757274	22096055	A	ADD	295423	-0.215918	-5.875	4.234e-09	I210	cardio	Ischemic_Heart_Disease
9	rs4977574	22098574	A	ADD	295423	-0.217528	-5.925	3.115e-09	I210	cardio	Ischemic_Heart_Disease
9	rs2891168	22098619	A	ADD	295267	-0.216723	-5.894	3.776e-09	I210	cardio	Ischemic_Heart_Disease
9	rs1537371	22099568	C	ADD	294617	-0.19967	-5.413	6.203e-08	I210	cardio	Ischemic_Heart_Disease
9	rs1556516	22100176	G	ADD	294460	-0.198851	-5.39	7.028e-08	I210	cardio	Ischemic_Heart_Disease
9	rs7859727	22102165	C	ADD	294329	-0.210261	-5.715	1.096e-08	I210	cardio	Ischemic_Heart_Disease
9	rs1537372	22103183	T	ADD	290573	0.173113	4.667	3.054e-06	I210	cardio	Ischemic_Heart_Disease
9	rs1537373	22103341	T	ADD	294243	-0.193921	-5.262	1.423e-07	I210	cardio	Ischemic_Heart_Disease
9	rs1333042	22103813	A	ADD	294412	-0.195567	-5.315	1.069e-07	I210	cardio	Ischemic_Heart_Disease
9	rs7859362	22105927	T	ADD	294794	-0.182602	-4.949	7.453e-07	I210	cardio	Ischemic_Heart_Disease
9	rs10757275	22106225	G	ADD	294416	-0.199671	-5.414	6.151e-08	I210	cardio	Ischemic_Heart_Disease
9	rs6475609	22106271	A	ADD	294779	-0.182722	-4.953	7.325e-07	I210	cardio	Ischemic_Heart_Disease
9	rs1333043	22106731	T	ADD	294770	-0.182362	-4.945	7.598e-07	I210	cardio	Ischemic_Heart_Disease
9	rs1412834	22110131	T	ADD	294925	-0.185487	-5.028	4.956e-07	I210	cardio	Ischemic_Heart_Disease
9	rs10738609	22114495	A	ADD	292941	-0.193921	-5.224	1.756e-07	I210	cardio	Ischemic_Heart_Disease
9	rs2383206	22115026	A	ADD	294994	-0.184043	-4.991	5.993e-07	I210	cardio	Ischemic_Heart_Disease
9	rs944797	22115286	T	ADD	294976	-0.183923	-4.99	6.024e-07	I210	cardio	Ischemic_Heart_Disease
9	rs1537375	22116071	T	ADD	294851	-0.203709	-5.521	3.37e-08	I210	cardio	Ischemic_Heart_Disease
9	rs1537376	22116220	T	ADD	294920	-0.184043	-4.992	5.987e-07	I210	cardio	Ischemic_Heart_Disease
9	rs1333045	22119195	T	ADD	292627	-0.176737	-4.78	1.754e-06	I210	cardio	Ischemic_Heart_Disease
9	rs7857118	22124140	A	ADD	294698	-0.195285	-5.295	1.193e-07	I210	cardio	Ischemic_Heart_Disease
9	rs10757277	22124450	G	ADD	295300	0.202941	5.529	3.222e-08	I210	cardio	Ischemic_Heart_Disease
9	rs10811656	22124472	T	ADD	294526	0.202941	5.523	3.334e-08	I210	cardio	Ischemic_Heart_Disease
9	rs10757278	22124477	G	ADD	295423	0.202124	5.507	3.646e-08	I210	cardio	Ischemic_Heart_Disease
9	rs1333047	22124504	A	ADD	294756	-0.187309	-5.092	3.55e-07	I210	cardio	Ischemic_Heart_Disease
9	rs1333049	22125503	C	ADD	295423	0.206201	5.626	1.843e-08	I210	cardio	Ischemic_Heart_Disease
9	rs7049105	22028801	G	ADD	295204	0.107059	3.291	0.0009967	I211	cardio	Ischemic_Heart_Disease
9	rs2151280	22034719	A	ADD	294737	0.107957	3.328	0.0008755	I211	cardio	Ischemic_Heart_Disease
9	rs1333036	22043819	C	ADD	294873	0.108854	3.359	0.0007834	I211	cardio	Ischemic_Heart_Disease
9	rs7027950	22048391	T	ADD	294228	0.109751	3.366	0.0007638	I211	cardio	Ischemic_Heart_Disease
9	rs10757265	22048859	C	ADD	294368	0.107957	3.313	0.0009232	I211	cardio	Ischemic_Heart_Disease
9	rs10757266	22049555	T	ADD	294279	0.107957	3.316	0.0009116	I211	cardio	Ischemic_Heart_Disease
9	rs7853090	22056295	T	ADD	293565	-0.137081	-4.117	3.833e-05	I211	cardio	Ischemic_Heart_Disease
9	rs7866783	22056359	A	ADD	293468	-0.138917	-4.173	3.01e-05	I211	cardio	Ischemic_Heart_Disease
9	rs10120688	22056499	A	ADD	293030	0.111541	3.407	0.000656	I211	cardio	Ischemic_Heart_Disease
9	rs2383205	22060935	A	ADD	293743	-0.149429	-4.432	9.341e-06	I211	cardio	Ischemic_Heart_Disease
9	rs1537378	22061614	A	ADD	294148	-0.146646	-4.352	1.348e-05	I211	cardio	Ischemic_Heart_Disease
9	rs8181050	22064391	G	ADD	294474	-0.147456	-4.379	1.193e-05	I211	cardio	Ischemic_Heart_Disease
9	rs10811647	22065002	G	ADD	294054	0.164667	5.058	4.239e-07	I211	cardio	Ischemic_Heart_Disease
9	rs1333039	22065657	G	ADD	294842	-0.152569	-4.531	5.868e-06	I211	cardio	Ischemic_Heart_Disease
9	rs10965223	22067004	G	ADD	295158	-0.151404	-4.499	6.817e-06	I211	cardio	Ischemic_Heart_Disease
9	rs10965224	22067276	T	ADD	295200	-0.150823	-4.484	7.325e-06	I211	cardio	Ischemic_Heart_Disease
9	rs10811648	22067542	C	ADD	294659	-0.149545	-4.442	8.912e-06	I211	cardio	Ischemic_Heart_Disease
9	rs10811649	22067554	C	ADD	294788	-0.150358	-4.467	7.933e-06	I211	cardio	Ischemic_Heart_Disease
9	rs10811650	22067593	G	ADD	294513	0.167208	5.124	2.995e-07	I211	cardio	Ischemic_Heart_Disease
9	rs10811651	22067830	G	ADD	295241	-0.152103	-4.521	6.168e-06	I211	cardio	Ischemic_Heart_Disease
9	rs4977756	22068652	G	ADD	295423	-0.153035	-4.551	5.339e-06	I211	cardio	Ischemic_Heart_Disease
9	rs4451405	22071750	C	ADD	292935	-0.145026	-4.296	1.737e-05	I211	cardio	Ischemic_Heart_Disease
9	rs9632884	22072301	G	ADD	292316	-0.171429	-5.25	1.522e-07	I211	cardio	Ischemic_Heart_Disease
9	rs10757270	22072719	G	ADD	291561	0.162119	4.944	7.671e-07	I211	cardio	Ischemic_Heart_Disease
9	rs10757271	22076795	A	ADD	292876	-0.168054	-5.157	2.504e-07	I211	cardio	Ischemic_Heart_Disease
9	rs10116277	22081397	G	ADD	295132	-0.162119	-4.984	6.213e-07	I211	cardio	Ischemic_Heart_Disease
9	rs6475606	22081850	C	ADD	295423	-0.161268	-4.979	6.405e-07	I211	cardio	Ischemic_Heart_Disease
9	rs1537370	22084310	C	ADD	292811	-0.166362	-5.108	3.26e-07	I211	cardio	Ischemic_Heart_Disease
9	rs1970112	22085598	C	ADD	292264	0.159565	4.889	1.012e-06	I211	cardio	Ischemic_Heart_Disease
9	rs7857345	22087473	T	ADD	289864	-0.148268	-3.966	7.318e-05	I211	cardio	Ischemic_Heart_Disease
9	rs10738606	22088090	A	ADD	295183	-0.180653	-5.568	2.575e-08	I211	cardio	Ischemic_Heart_Disease
9	rs10738607	22088094	A	ADD	295185	-0.180653	-5.568	2.582e-08	I211	cardio	Ischemic_Heart_Disease
9	rs10757272	22088260	C	ADD	295423	-0.182322	-5.62	1.911e-08	I211	cardio	Ischemic_Heart_Disease
9	rs10757274	22096055	A	ADD	295423	-0.183155	-5.636	1.744e-08	I211	cardio	Ischemic_Heart_Disease
9	rs4977574	22098574	A	ADD	295423	-0.185649	-5.716	1.091e-08	I211	cardio	Ischemic_Heart_Disease
9	rs2891168	22098619	A	ADD	295267	-0.183987	-5.655	1.559e-08	I211	cardio	Ischemic_Heart_Disease
9	rs1537371	22099568	C	ADD	294617	-0.195567	-5.996	2.023e-09	I211	cardio	Ischemic_Heart_Disease
9	rs1556516	22100176	G	ADD	294460	-0.196389	-6.003	1.941e-09	I211	cardio	Ischemic_Heart_Disease
9	rs7859727	22102165	C	ADD	294329	-0.184818	-5.672	1.414e-08	I211	cardio	Ischemic_Heart_Disease
9	rs1537372	22103183	T	ADD	290573	0.195567	5.976	2.293e-09	I211	cardio	Ischemic_Heart_Disease
9	rs1537373	22103341	T	ADD	294243	-0.194744	-5.971	2.357e-09	I211	cardio	Ischemic_Heart_Disease
9	rs1333042	22103813	A	ADD	294412	-0.19721	-6.031	1.629e-09	I211	cardio	Ischemic_Heart_Disease
9	rs7859362	22105927	T	ADD	294794	-0.190313	-5.82	5.88e-09	I211	cardio	Ischemic_Heart_Disease
9	rs10757275	22106225	G	ADD	294416	-0.180084	-5.509	3.611e-08	I211	cardio	Ischemic_Heart_Disease
9	rs6475609	22106271	A	ADD	294779	-0.189467	-5.791	6.989e-09	I211	cardio	Ischemic_Heart_Disease
9	rs1333043	22106731	T	ADD	294770	-0.189105	-5.783	7.326e-09	I211	cardio	Ischemic_Heart_Disease
9	rs1412834	22110131	T	ADD	294925	-0.191161	-5.85	4.918e-09	I211	cardio	Ischemic_Heart_Disease
9	rs10738609	22114495	A	ADD	292941	-0.182322	-5.567	2.589e-08	I211	cardio	Ischemic_Heart_Disease
9	rs2383206	22115026	A	ADD	294994	-0.195285	-5.976	2.293e-09	I211	cardio	Ischemic_Heart_Disease
9	rs944797	22115286	T	ADD	294976	-0.195285	-5.975	2.307e-09	I211	cardio	Ischemic_Heart_Disease
9	rs1537375	22116071	T	ADD	294851	-0.182842	-5.6	2.148e-08	I211	cardio	Ischemic_Heart_Disease
9	rs1537376	22116220	T	ADD	294920	-0.195285	-5.976	2.286e-09	I211	cardio	Ischemic_Heart_Disease
9	rs1333045	22119195	T	ADD	292627	-0.185968	-5.671	1.423e-08	I211	cardio	Ischemic_Heart_Disease
9	rs7857118	22124140	A	ADD	294698	-0.195893	-5.991	2.088e-09	I211	cardio	Ischemic_Heart_Disease
9	rs10757277	22124450	G	ADD	295300	0.178983	5.499	3.82e-08	I211	cardio	Ischemic_Heart_Disease
9	rs10811656	22124472	T	ADD	294526	0.173953	5.352	8.692e-08	I211	cardio	Ischemic_Heart_Disease
9	rs10757278	22124477	G	ADD	295423	0.178146	5.474	4.399e-08	I211	cardio	Ischemic_Heart_Disease
9	rs1333047	22124504	A	ADD	294756	-0.188138	-5.778	7.575e-09	I211	cardio	Ischemic_Heart_Disease
9	rs1333049	22125503	C	ADD	295423	0.180653	5.57	2.545e-08	I211	cardio	Ischemic_Heart_Disease
19	rs34342646	45388130	A	ADD	291877	0.146694	3.387	0.0007073	I211	cardio	Ischemic_Heart_Disease
19	rs6857	45392254	T	ADD	294914	0.181488	4.454	8.433e-06	I211	cardio	Ischemic_Heart_Disease
19	rs71352238	45394336	C	ADD	295097	0.151003	3.493	0.000477	I211	cardio	Ischemic_Heart_Disease
19	rs2075650	45395619	G	ADD	295423	0.150143	3.45	0.0005605	I211	cardio	Ischemic_Heart_Disease
19	rs34404554	45395909	G	ADD	295378	0.150143	3.458	0.0005445	I211	cardio	Ischemic_Heart_Disease
19	rs11556505	45396144	T	ADD	295392	0.150143	3.45	0.0005596	I211	cardio	Ischemic_Heart_Disease
19	rs157582	45396219	T	ADD	295343	0.1415	3.729	0.0001922	I211	cardio	Ischemic_Heart_Disease
19	rs429358	45411941	C	ADD	295423	0.177309	4.205	2.61e-05	I211	cardio	Ischemic_Heart_Disease
19	rs12721051	45422160	G	ADD	294884	0.155293	3.936	8.275e-05	I211	cardio	Ischemic_Heart_Disease
19	rs56131196	45422846	A	ADD	295234	0.153579	3.885	0.0001021	I211	cardio	Ischemic_Heart_Disease
19	rs4420638	45422946	G	ADD	295423	0.153579	3.894	9.878e-05	I211	cardio	Ischemic_Heart_Disease
9	rs1591136	22026834	C	ADD	294960	0.198851	3.985	6.739e-05	I214	cardio	Ischemic_Heart_Disease
9	rs7049105	22028801	G	ADD	295204	0.198851	3.988	6.655e-05	I214	cardio	Ischemic_Heart_Disease
9	rs2151280	22034719	A	ADD	294737	0.198851	3.983	6.813e-05	I214	cardio	Ischemic_Heart_Disease
9	rs1333036	22043819	C	ADD	294873	0.183987	3.694	0.0002208	I214	cardio	Ischemic_Heart_Disease
9	rs7027950	22048391	T	ADD	294228	0.188966	3.783	0.0001548	I214	cardio	Ischemic_Heart_Disease
9	rs10757265	22048859	C	ADD	294368	0.18648	3.746	0.0001796	I214	cardio	Ischemic_Heart_Disease
9	rs10757266	22049555	T	ADD	294279	0.18648	3.731	0.0001909	I214	cardio	Ischemic_Heart_Disease
9	rs7027048	22053709	G	ADD	295217	0.193921	3.901	9.583e-05	I214	cardio	Ischemic_Heart_Disease
9	rs7874604	22054690	C	ADD	294904	0.191446	3.834	0.0001261	I214	cardio	Ischemic_Heart_Disease
9	rs2383204	22055048	G	ADD	294552	0.193097	3.87	0.0001088	I214	cardio	Ischemic_Heart_Disease
9	rs7853090	22056295	T	ADD	293565	-0.202973	-3.959	7.531e-05	I214	cardio	Ischemic_Heart_Disease
9	rs7866783	22056359	A	ADD	293468	-0.201504	-3.929	8.525e-05	I214	cardio	Ischemic_Heart_Disease
9	rs10120688	22056499	A	ADD	293030	0.19721	3.95	7.83e-05	I214	cardio	Ischemic_Heart_Disease
9	rs2383205	22060935	A	ADD	293743	-0.182722	-3.518	0.0004346	I214	cardio	Ischemic_Heart_Disease
9	rs1537378	22061614	A	ADD	294148	-0.182602	-3.517	0.0004371	I214	cardio	Ischemic_Heart_Disease
9	rs8181050	22064391	G	ADD	294474	-0.184885	-3.564	0.0003658	I214	cardio	Ischemic_Heart_Disease
9	rs10811647	22065002	G	ADD	294054	0.196389	3.946	7.947e-05	I214	cardio	Ischemic_Heart_Disease
9	rs1333039	22065657	G	ADD	294842	-0.182362	-3.521	0.0004303	I214	cardio	Ischemic_Heart_Disease
9	rs10965223	22067004	G	ADD	295158	-0.178648	-3.454	0.0005523	I214	cardio	Ischemic_Heart_Disease
9	rs10965224	22067276	T	ADD	295200	-0.178051	-3.443	0.0005755	I214	cardio	Ischemic_Heart_Disease
9	rs10811648	22067542	C	ADD	294659	-0.179127	-3.457	0.000546	I214	cardio	Ischemic_Heart_Disease
9	rs10811649	22067554	C	ADD	294788	-0.176976	-3.417	0.0006339	I214	cardio	Ischemic_Heart_Disease
9	rs10811650	22067593	G	ADD	294513	0.188138	3.783	0.0001547	I214	cardio	Ischemic_Heart_Disease
9	rs10811651	22067830	G	ADD	295241	-0.17829	-3.446	0.0005696	I214	cardio	Ischemic_Heart_Disease
9	rs4977756	22068652	G	ADD	295423	-0.178648	-3.453	0.0005543	I214	cardio	Ischemic_Heart_Disease
9	rs4451405	22071750	C	ADD	292935	-0.198329	-3.81	0.0001388	I214	cardio	Ischemic_Heart_Disease
9	rs9632884	22072301	G	ADD	292316	-0.210261	-4.187	2.822e-05	I214	cardio	Ischemic_Heart_Disease
9	rs10757270	22072719	G	ADD	291561	0.210261	4.199	2.676e-05	I214	cardio	Ischemic_Heart_Disease
9	rs10757271	22076795	A	ADD	292876	-0.207827	-4.143	3.423e-05	I214	cardio	Ischemic_Heart_Disease
9	rs10116277	22081397	G	ADD	295132	-0.219136	-4.406	1.052e-05	I214	cardio	Ischemic_Heart_Disease
9	rs6475606	22081850	C	ADD	295423	-0.220741	-4.432	9.355e-06	I214	cardio	Ischemic_Heart_Disease
9	rs1537370	22084310	C	ADD	292811	-0.216723	-4.322	1.544e-05	I214	cardio	Ischemic_Heart_Disease
9	rs1970112	22085598	C	ADD	292264	0.225541	4.506	6.617e-06	I214	cardio	Ischemic_Heart_Disease
9	rs10738606	22088090	A	ADD	295183	-0.213497	-4.282	1.852e-05	I214	cardio	Ischemic_Heart_Disease
9	rs10738607	22088094	A	ADD	295185	-0.213497	-4.282	1.855e-05	I214	cardio	Ischemic_Heart_Disease
9	rs10757272	22088260	C	ADD	295423	-0.217528	-4.358	1.315e-05	I214	cardio	Ischemic_Heart_Disease
9	rs10757274	22096055	A	ADD	295423	-0.21188	-4.252	2.118e-05	I214	cardio	Ischemic_Heart_Disease
9	rs4977574	22098574	A	ADD	295423	-0.212689	-4.264	2.007e-05	I214	cardio	Ischemic_Heart_Disease
9	rs2891168	22098619	A	ADD	295267	-0.215918	-4.319	1.568e-05	I214	cardio	Ischemic_Heart_Disease
9	rs1537371	22099568	C	ADD	294617	-0.216723	-4.328	1.503e-05	I214	cardio	Ischemic_Heart_Disease
9	rs1556516	22100176	G	ADD	294460	-0.218332	-4.362	1.287e-05	I214	cardio	Ischemic_Heart_Disease
9	rs7859727	22102165	C	ADD	294329	-0.226338	-4.518	6.236e-06	I214	cardio	Ischemic_Heart_Disease
9	rs1537372	22103183	T	ADD	290573	0.223144	4.438	9.08e-06	I214	cardio	Ischemic_Heart_Disease
9	rs1537373	22103341	T	ADD	294243	-0.224742	-4.483	7.357e-06	I214	cardio	Ischemic_Heart_Disease
9	rs1333042	22103813	A	ADD	294412	-0.221542	-4.411	1.027e-05	I214	cardio	Ischemic_Heart_Disease
9	rs7859362	22105927	T	ADD	294794	-0.205058	-4.087	4.368e-05	I214	cardio	Ischemic_Heart_Disease
9	rs10757275	22106225	G	ADD	294416	-0.202361	-4.038	5.386e-05	I214	cardio	Ischemic_Heart_Disease
9	rs6475609	22106271	A	ADD	294779	-0.202973	-4.043	5.274e-05	I214	cardio	Ischemic_Heart_Disease
9	rs1333043	22106731	T	ADD	294770	-0.20727	-4.132	3.602e-05	I214	cardio	Ischemic_Heart_Disease
9	rs1412834	22110131	T	ADD	294925	-0.205672	-4.107	4.011e-05	I214	cardio	Ischemic_Heart_Disease
9	rs10738609	22114495	A	ADD	292941	-0.204572	-4.082	4.457e-05	I214	cardio	Ischemic_Heart_Disease
9	rs2383206	22115026	A	ADD	294994	-0.198573	-3.967	7.276e-05	I214	cardio	Ischemic_Heart_Disease
9	rs944797	22115286	T	ADD	294976	-0.198573	-3.966	7.296e-05	I214	cardio	Ischemic_Heart_Disease
9	rs1537375	22116071	T	ADD	294851	-0.209487	-4.187	2.822e-05	I214	cardio	Ischemic_Heart_Disease
9	rs1537376	22116220	T	ADD	294920	-0.198573	-3.967	7.267e-05	I214	cardio	Ischemic_Heart_Disease
9	rs1333045	22119195	T	ADD	292627	-0.193342	-3.852	0.0001169	I214	cardio	Ischemic_Heart_Disease
9	rs7857118	22124140	A	ADD	294698	-0.209734	-4.19	2.796e-05	I214	cardio	Ischemic_Heart_Disease
9	rs10757277	22124450	G	ADD	295300	0.207014	4.158	3.212e-05	I214	cardio	Ischemic_Heart_Disease
9	rs10811656	22124472	T	ADD	294526	0.203757	4.076	4.579e-05	I214	cardio	Ischemic_Heart_Disease
9	rs10757278	22124477	G	ADD	295423	0.211071	4.238	2.253e-05	I214	cardio	Ischemic_Heart_Disease
9	rs1333047	22124504	A	ADD	294756	-0.207827	-4.169	3.064e-05	I214	cardio	Ischemic_Heart_Disease
9	rs1333049	22125503	C	ADD	295423	0.21188	4.253	2.107e-05	I214	cardio	Ischemic_Heart_Disease
9	rs1591136	22026834	C	ADD	294960	0.14583	6.055	1.406e-09	I219	cardio	Ischemic_Heart_Disease
9	rs7049105	22028801	G	ADD	295204	0.146694	6.069	1.288e-09	I219	cardio	Ischemic_Heart_Disease
9	rs2151280	22034719	A	ADD	294737	0.14583	6.049	1.454e-09	I219	cardio	Ischemic_Heart_Disease
9	rs1333036	22043819	C	ADD	294873	0.1441	5.977	2.273e-09	I219	cardio	Ischemic_Heart_Disease
9	rs7027950	22048391	T	ADD	294228	0.14842	6.154	7.577e-10	I219	cardio	Ischemic_Heart_Disease
9	rs10757265	22048859	C	ADD	294368	0.149282	6.175	6.637e-10	I219	cardio	Ischemic_Heart_Disease
9	rs10757266	22049555	T	ADD	294279	0.149282	6.184	6.247e-10	I219	cardio	Ischemic_Heart_Disease
9	rs944800	22050898	A	ADD	293027	-0.138458	-5.244	1.568e-07	I219	cardio	Ischemic_Heart_Disease
9	rs7027048	22053709	G	ADD	295217	0.143234	5.93	3.037e-09	I219	cardio	Ischemic_Heart_Disease
9	rs7874604	22054690	C	ADD	294904	0.142367	5.888	3.903e-09	I219	cardio	Ischemic_Heart_Disease
9	rs2383204	22055048	G	ADD	294552	0.143234	5.936	2.927e-09	I219	cardio	Ischemic_Heart_Disease
9	rs7853090	22056295	T	ADD	293565	-0.128857	-5.22	1.79e-07	I219	cardio	Ischemic_Heart_Disease
9	rs7866783	22056359	A	ADD	293468	-0.128174	-5.191	2.094e-07	I219	cardio	Ischemic_Heart_Disease
9	rs10120688	22056499	A	ADD	293030	0.140631	5.781	7.43e-09	I219	cardio	Ischemic_Heart_Disease
9	rs2383205	22060935	A	ADD	293743	-0.132618	-5.299	1.167e-07	I219	cardio	Ischemic_Heart_Disease
9	rs1537378	22061614	A	ADD	294148	-0.132389	-5.296	1.181e-07	I219	cardio	Ischemic_Heart_Disease
9	rs8181050	22064391	G	ADD	294474	-0.132503	-5.305	1.128e-07	I219	cardio	Ischemic_Heart_Disease
9	rs10811647	22065002	G	ADD	294054	0.169743	7.001	2.55e-12	I219	cardio	Ischemic_Heart_Disease
9	rs1333039	22065657	G	ADD	294842	-0.131704	-5.281	1.283e-07	I219	cardio	Ischemic_Heart_Disease
9	rs10965223	22067004	G	ADD	295158	-0.133417	-5.352	8.693e-08	I219	cardio	Ischemic_Heart_Disease
9	rs10965224	22067276	T	ADD	295200	-0.132846	-5.33	9.82e-08	I219	cardio	Ischemic_Heart_Disease
9	rs10811648	22067542	C	ADD	294659	-0.132732	-5.321	1.033e-07	I219	cardio	Ischemic_Heart_Disease
9	rs10811649	22067554	C	ADD	294788	-0.133074	-5.334	9.623e-08	I219	cardio	Ischemic_Heart_Disease
9	rs10811650	22067593	G	ADD	294513	0.170586	7.032	2.033e-12	I219	cardio	Ischemic_Heart_Disease
9	rs10811651	22067830	G	ADD	295241	-0.132846	-5.329	9.88e-08	I219	cardio	Ischemic_Heart_Disease
9	rs4977756	22068652	G	ADD	295423	-0.133531	-5.359	8.389e-08	I219	cardio	Ischemic_Heart_Disease
9	rs4451405	22071750	C	ADD	292935	-0.133189	-5.333	9.656e-08	I219	cardio	Ischemic_Heart_Disease
9	rs9632884	22072301	G	ADD	292316	-0.170586	-7.036	1.981e-12	I219	cardio	Ischemic_Heart_Disease
9	rs10757270	22072719	G	ADD	291561	0.166362	6.829	8.53e-12	I219	cardio	Ischemic_Heart_Disease
9	rs10757271	22076795	A	ADD	292876	-0.173953	-7.166	7.727e-13	I219	cardio	Ischemic_Heart_Disease
9	rs10116277	22081397	G	ADD	295132	-0.173113	-7.171	7.446e-13	I219	cardio	Ischemic_Heart_Disease
9	rs6475606	22081850	C	ADD	295423	-0.173953	-7.216	5.356e-13	I219	cardio	Ischemic_Heart_Disease
9	rs1537370	22084310	C	ADD	292811	-0.175633	-7.269	3.632e-13	I219	cardio	Ischemic_Heart_Disease
9	rs1970112	22085598	C	ADD	292264	0.175633	7.256	3.981e-13	I219	cardio	Ischemic_Heart_Disease
9	rs7857345	22087473	T	ADD	289864	-0.137884	-4.992	5.988e-07	I219	cardio	Ischemic_Heart_Disease
9	rs10738606	22088090	A	ADD	295183	-0.171429	-7.087	1.367e-12	I219	cardio	Ischemic_Heart_Disease
9	rs10738607	22088094	A	ADD	295185	-0.171429	-7.087	1.374e-12	I219	cardio	Ischemic_Heart_Disease
9	rs10757272	22088260	C	ADD	295423	-0.169743	-7.03	2.07e-12	I219	cardio	Ischemic_Heart_Disease
9	rs10757274	22096055	A	ADD	295423	-0.173953	-7.209	5.657e-13	I219	cardio	Ischemic_Heart_Disease
9	rs4977574	22098574	A	ADD	295423	-0.177309	-7.328	2.343e-13	I219	cardio	Ischemic_Heart_Disease
9	rs2891168	22098619	A	ADD	295267	-0.178146	-7.357	1.886e-13	I219	cardio	Ischemic_Heart_Disease
9	rs1537371	22099568	C	ADD	294617	-0.178146	-7.36	1.844e-13	I219	cardio	Ischemic_Heart_Disease
9	rs1556516	22100176	G	ADD	294460	-0.177309	-7.323	2.432e-13	I219	cardio	Ischemic_Heart_Disease
9	rs7859727	22102165	C	ADD	294329	-0.174793	-7.242	4.426e-13	I219	cardio	Ischemic_Heart_Disease
9	rs1537372	22103183	T	ADD	290573	0.170586	7.021	2.209e-12	I219	cardio	Ischemic_Heart_Disease
9	rs1537373	22103341	T	ADD	294243	-0.176471	-7.292	3.057e-13	I219	cardio	Ischemic_Heart_Disease
9	rs1333042	22103813	A	ADD	294412	-0.178146	-7.342	2.104e-13	I219	cardio	Ischemic_Heart_Disease
9	rs7859362	22105927	T	ADD	294794	-0.17483	-7.207	5.708e-13	I219	cardio	Ischemic_Heart_Disease
9	rs10757275	22106225	G	ADD	294416	-0.172807	-7.126	1.03e-12	I219	cardio	Ischemic_Heart_Disease
9	rs6475609	22106271	A	ADD	294779	-0.174949	-7.213	5.486e-13	I219	cardio	Ischemic_Heart_Disease
9	rs1333043	22106731	T	ADD	294770	-0.175902	-7.25	4.182e-13	I219	cardio	Ischemic_Heart_Disease
9	rs1412834	22110131	T	ADD	294925	-0.175068	-7.215	5.385e-13	I219	cardio	Ischemic_Heart_Disease
9	rs10738609	22114495	A	ADD	292941	-0.173953	-7.137	9.53e-13	I219	cardio	Ischemic_Heart_Disease
9	rs2383206	22115026	A	ADD	294994	-0.176618	-7.284	3.248e-13	I219	cardio	Ischemic_Heart_Disease
9	rs944797	22115286	T	ADD	294976	-0.176499	-7.282	3.282e-13	I219	cardio	Ischemic_Heart_Disease
9	rs1537375	22116071	T	ADD	294851	-0.17067	-7.043	1.882e-12	I219	cardio	Ischemic_Heart_Disease
9	rs1537376	22116220	T	ADD	294920	-0.176857	-7.29	3.109e-13	I219	cardio	Ischemic_Heart_Disease
9	rs1333045	22119195	T	ADD	292627	-0.144217	-5.931	3.003e-09	I219	cardio	Ischemic_Heart_Disease
9	rs7857118	22124140	A	ADD	294698	-0.176499	-7.28	3.349e-13	I219	cardio	Ischemic_Heart_Disease
9	rs10757277	22124450	G	ADD	295300	0.172271	7.131	9.958e-13	I219	cardio	Ischemic_Heart_Disease
9	rs10811656	22124472	T	ADD	294526	0.167208	6.92	4.508e-12	I219	cardio	Ischemic_Heart_Disease
9	rs10757278	22124477	G	ADD	295423	0.171429	7.121	1.074e-12	I219	cardio	Ischemic_Heart_Disease
9	rs1333047	22124504	A	ADD	294756	-0.176471	-7.288	3.155e-13	I219	cardio	Ischemic_Heart_Disease
9	rs1333049	22125503	C	ADD	295423	0.174793	7.245	4.339e-13	I219	cardio	Ischemic_Heart_Disease
19	rs6857	45392254	T	ADD	294914	0.10616	3.422	0.0006227	I219	cardio	Ischemic_Heart_Disease
19	rs12721051	45422160	G	ADD	294884	0.10616	3.579	0.0003455	I219	cardio	Ischemic_Heart_Disease
19	rs56131196	45422846	A	ADD	295234	0.107059	3.614	0.0003016	I219	cardio	Ischemic_Heart_Disease
19	rs4420638	45422946	G	ADD	295423	0.107957	3.636	0.0002764	I219	cardio	Ischemic_Heart_Disease
19	rs66626994	45428234	A	ADD	276478	0.115113	3.396	0.0006844	I219	cardio	Ischemic_Heart_Disease
9	rs7027950	22048391	T	ADD	294228	0.242162	3.417	0.0006324	I229	cardio	Ischemic_Heart_Disease
9	rs10757265	22048859	C	ADD	294368	0.24059	3.392	0.0006929	I229	cardio	Ischemic_Heart_Disease
9	rs10757266	22049555	T	ADD	294279	0.239804	3.379	0.0007284	I229	cardio	Ischemic_Heart_Disease
9	rs7027048	22053709	G	ADD	295217	0.24059	3.396	0.0006839	I229	cardio	Ischemic_Heart_Disease
9	rs7874604	22054690	C	ADD	294904	0.237441	3.35	0.0008085	I229	cardio	Ischemic_Heart_Disease
9	rs2383204	22055048	G	ADD	294552	0.239017	3.373	0.0007435	I229	cardio	Ischemic_Heart_Disease
9	rs7853090	22056295	T	ADD	293565	-0.269057	-3.66	0.0002525	I229	cardio	Ischemic_Heart_Disease
9	rs7866783	22056359	A	ADD	293468	-0.267487	-3.639	0.0002733	I229	cardio	Ischemic_Heart_Disease
9	rs10120688	22056499	A	ADD	293030	0.263133	3.692	0.0002224	I229	cardio	Ischemic_Heart_Disease
9	rs2383205	22060935	A	ADD	293743	-0.247052	-3.313	0.000922	I229	cardio	Ischemic_Heart_Disease
9	rs1537378	22061614	A	ADD	294148	-0.250386	-3.361	0.0007773	I229	cardio	Ischemic_Heart_Disease
9	rs8181050	22064391	G	ADD	294474	-0.254247	-3.415	0.0006369	I229	cardio	Ischemic_Heart_Disease
9	rs10811647	22065002	G	ADD	294054	0.303063	4.276	1.906e-05	I229	cardio	Ischemic_Heart_Disease
9	rs1333039	22065657	G	ADD	294842	-0.251929	-3.388	0.0007047	I229	cardio	Ischemic_Heart_Disease
9	rs10965223	22067004	G	ADD	295158	-0.258123	-3.473	0.0005147	I229	cardio	Ischemic_Heart_Disease
9	rs10965224	22067276	T	ADD	295200	-0.257606	-3.467	0.000527	I229	cardio	Ischemic_Heart_Disease
9	rs10811648	22067542	C	ADD	294659	-0.254763	-3.429	0.0006069	I229	cardio	Ischemic_Heart_Disease
9	rs10811649	22067554	C	ADD	294788	-0.255279	-3.436	0.0005898	I229	cardio	Ischemic_Heart_Disease
9	rs10811650	22067593	G	ADD	294513	0.311887	4.417	9.99e-06	I229	cardio	Ischemic_Heart_Disease
9	rs10811651	22067830	G	ADD	295241	-0.257735	-3.469	0.0005231	I229	cardio	Ischemic_Heart_Disease
9	rs4977756	22068652	G	ADD	295423	-0.258123	-3.473	0.0005138	I229	cardio	Ischemic_Heart_Disease
9	rs4451405	22071750	C	ADD	292935	-0.260845	-3.501	0.0004631	I229	cardio	Ischemic_Heart_Disease
9	rs9632884	22072301	G	ADD	292316	-0.24059	-3.372	0.0007464	I229	cardio	Ischemic_Heart_Disease
9	rs10757270	22072719	G	ADD	291561	0.290428	4.092	4.286e-05	I229	cardio	Ischemic_Heart_Disease
9	rs10757271	22076795	A	ADD	292876	-0.235072	-3.305	0.0009506	I229	cardio	Ischemic_Heart_Disease
9	rs1537372	22103183	T	ADD	290573	0.288182	4.037	5.422e-05	I229	cardio	Ischemic_Heart_Disease
9	rs10757270	22072719	G	ADD	291561	0.181488	3.321	0.0008962	I248	cardio	Ischemic_Heart_Disease
9	rs1970112	22085598	C	ADD	292264	0.188138	3.455	0.0005507	I248	cardio	Ischemic_Heart_Disease
9	rs10738606	22088090	A	ADD	295183	-0.206201	-3.786	0.000153	I248	cardio	Ischemic_Heart_Disease
9	rs10738607	22088094	A	ADD	295185	-0.206201	-3.786	0.0001533	I248	cardio	Ischemic_Heart_Disease
9	rs10757272	22088260	C	ADD	295423	-0.20945	-3.854	0.0001164	I248	cardio	Ischemic_Heart_Disease
9	rs10757274	22096055	A	ADD	295423	-0.21188	-3.89	0.0001003	I248	cardio	Ischemic_Heart_Disease
9	rs4977574	22098574	A	ADD	295423	-0.20945	-3.846	0.0001202	I248	cardio	Ischemic_Heart_Disease
9	rs2891168	22098619	A	ADD	295267	-0.20945	-3.85	0.0001181	I248	cardio	Ischemic_Heart_Disease
9	rs1537371	22099568	C	ADD	294617	-0.198031	-3.627	0.0002866	I248	cardio	Ischemic_Heart_Disease
9	rs1556516	22100176	G	ADD	294460	-0.193921	-3.553	0.0003803	I248	cardio	Ischemic_Heart_Disease
9	rs7859727	22102165	C	ADD	294329	-0.210261	-3.854	0.000116	I248	cardio	Ischemic_Heart_Disease
9	rs1537372	22103183	T	ADD	290573	0.211071	3.857	0.0001146	I248	cardio	Ischemic_Heart_Disease
9	rs1537373	22103341	T	ADD	294243	-0.19967	-3.666	0.0002466	I248	cardio	Ischemic_Heart_Disease
9	rs1333042	22103813	A	ADD	294412	-0.196389	-3.607	0.0003099	I248	cardio	Ischemic_Heart_Disease
9	rs7859362	22105927	T	ADD	294794	-0.188621	-3.452	0.0005556	I248	cardio	Ischemic_Heart_Disease
9	rs10757275	22106225	G	ADD	294416	-0.195285	-3.575	0.0003496	I248	cardio	Ischemic_Heart_Disease
9	rs6475609	22106271	A	ADD	294779	-0.188742	-3.454	0.0005519	I248	cardio	Ischemic_Heart_Disease
9	rs1333043	22106731	T	ADD	294770	-0.188501	-3.45	0.0005607	I248	cardio	Ischemic_Heart_Disease
9	rs1412834	22110131	T	ADD	294925	-0.190797	-3.491	0.0004818	I248	cardio	Ischemic_Heart_Disease
9	rs10738609	22114495	A	ADD	292941	-0.19721	-3.605	0.0003118	I248	cardio	Ischemic_Heart_Disease
9	rs2383206	22115026	A	ADD	294994	-0.189225	-3.468	0.0005248	I248	cardio	Ischemic_Heart_Disease
9	rs944797	22115286	T	ADD	294976	-0.189225	-3.467	0.0005262	I248	cardio	Ischemic_Heart_Disease
9	rs1537375	22116071	T	ADD	294851	-0.191887	-3.513	0.0004425	I248	cardio	Ischemic_Heart_Disease
9	rs1537376	22116220	T	ADD	294920	-0.189225	-3.468	0.0005252	I248	cardio	Ischemic_Heart_Disease
9	rs1333045	22119195	T	ADD	292627	-0.199915	-3.635	0.0002777	I248	cardio	Ischemic_Heart_Disease
9	rs7857118	22124140	A	ADD	294698	-0.188259	-3.45	0.0005615	I248	cardio	Ischemic_Heart_Disease
9	rs10757277	22124450	G	ADD	295300	0.18648	3.434	0.0005958	I248	cardio	Ischemic_Heart_Disease
9	rs10811656	22124472	T	ADD	294526	0.184818	3.408	0.0006544	I248	cardio	Ischemic_Heart_Disease
9	rs10757278	22124477	G	ADD	295423	0.185649	3.419	0.000629	I248	cardio	Ischemic_Heart_Disease
9	rs1537372	22103183	T	ADD	290573	0.230318	3.295	0.0009833	I249	cardio	Ischemic_Heart_Disease
4	rs13125101	81174592	A	ADD	292531	0.0544882	4.306	1.664e-05	I251	cardio	Ischemic_Heart_Disease
4	rs12509595	81182554	C	ADD	293684	0.0535408	4.291	1.776e-05	I251	cardio	Ischemic_Heart_Disease
4	rs16998073	81184341	T	ADD	295423	0.0516432	4.147	3.373e-05	I251	cardio	Ischemic_Heart_Disease
9	rs1591136	22026834	C	ADD	294960	0.150143	13.08	4.094e-39	I251	cardio	Ischemic_Heart_Disease
9	rs7049105	22028801	G	ADD	295204	0.150143	13.08	4.436e-39	I251	cardio	Ischemic_Heart_Disease
9	rs2151280	22034719	A	ADD	294737	0.151862	13.2	9.185e-40	I251	cardio	Ischemic_Heart_Disease
9	rs1333036	22043819	C	ADD	294873	0.151862	13.17	1.321e-39	I251	cardio	Ischemic_Heart_Disease
9	rs7027950	22048391	T	ADD	294228	0.155293	13.46	2.53e-41	I251	cardio	Ischemic_Heart_Disease
9	rs10757265	22048859	C	ADD	294368	0.154436	13.43	4.108e-41	I251	cardio	Ischemic_Heart_Disease
9	rs10757266	22049555	T	ADD	294279	0.154436	13.42	4.631e-41	I251	cardio	Ischemic_Heart_Disease
9	rs944800	22050898	A	ADD	293027	-0.157473	-12.51	6.911e-36	I251	cardio	Ischemic_Heart_Disease
9	rs7027048	22053709	G	ADD	295217	0.155293	13.54	9.057e-42	I251	cardio	Ischemic_Heart_Disease
9	rs7874604	22054690	C	ADD	294904	0.156149	13.54	8.917e-42	I251	cardio	Ischemic_Heart_Disease
9	rs2383204	22055048	G	ADD	294552	0.156149	13.55	8.316e-42	I251	cardio	Ischemic_Heart_Disease
9	rs7853090	22056295	T	ADD	293565	-0.163461	-13.89	7.753e-44	I251	cardio	Ischemic_Heart_Disease
9	rs7866783	22056359	A	ADD	293468	-0.163578	-13.89	7.277e-44	I251	cardio	Ischemic_Heart_Disease
9	rs10120688	22056499	A	ADD	293030	0.160417	13.88	8.161e-44	I251	cardio	Ischemic_Heart_Disease
9	rs2383205	22060935	A	ADD	293743	-0.170433	-14.28	2.961e-46	I251	cardio	Ischemic_Heart_Disease
9	rs1537378	22061614	A	ADD	294148	-0.169011	-14.17	1.449e-45	I251	cardio	Ischemic_Heart_Disease
9	rs8181050	22064391	G	ADD	294474	-0.168774	-14.16	1.716e-45	I251	cardio	Ischemic_Heart_Disease
9	rs10811647	22065002	G	ADD	294054	0.192272	16.66	2.727e-62	I251	cardio	Ischemic_Heart_Disease
9	rs1333039	22065657	G	ADD	294842	-0.169011	-14.2	9.673e-46	I251	cardio	Ischemic_Heart_Disease
9	rs10965223	22067004	G	ADD	295158	-0.169247	-14.22	6.485e-46	I251	cardio	Ischemic_Heart_Disease
9	rs10965224	22067276	T	ADD	295200	-0.169366	-14.23	5.757e-46	I251	cardio	Ischemic_Heart_Disease
9	rs10811648	22067542	C	ADD	294659	-0.168655	-14.16	1.553e-45	I251	cardio	Ischemic_Heart_Disease
9	rs10811649	22067554	C	ADD	294788	-0.168774	-14.17	1.322e-45	I251	cardio	Ischemic_Heart_Disease
9	rs10811650	22067593	G	ADD	294513	0.193921	16.8	2.59e-63	I251	cardio	Ischemic_Heart_Disease
9	rs10811651	22067830	G	ADD	295241	-0.169366	-14.24	5.481e-46	I251	cardio	Ischemic_Heart_Disease
9	rs4977756	22068652	G	ADD	295423	-0.169603	-14.26	3.769e-46	I251	cardio	Ischemic_Heart_Disease
9	rs4451405	22071750	C	ADD	292935	-0.172807	-14.48	1.606e-47	I251	cardio	Ischemic_Heart_Disease
9	rs9632884	22072301	G	ADD	292316	-0.203757	-17.6	2.588e-69	I251	cardio	Ischemic_Heart_Disease
9	rs10757270	22072719	G	ADD	291561	0.193921	16.71	1.098e-62	I251	cardio	Ischemic_Heart_Disease
9	rs10757271	22076795	A	ADD	292876	-0.203757	-17.62	1.815e-69	I251	cardio	Ischemic_Heart_Disease
9	rs10116277	22081397	G	ADD	295132	-0.205387	-17.82	4.738e-71	I251	cardio	Ischemic_Heart_Disease
9	rs6475606	22081850	C	ADD	295423	-0.205387	-17.86	2.634e-71	I251	cardio	Ischemic_Heart_Disease
9	rs1537370	22084310	C	ADD	292811	-0.207014	-17.92	7.624e-72	I251	cardio	Ischemic_Heart_Disease
9	rs1970112	22085598	C	ADD	292264	0.211071	18.22	3.322e-74	I251	cardio	Ischemic_Heart_Disease
9	rs7857345	22087473	T	ADD	289864	-0.186089	-14.05	8.058e-45	I251	cardio	Ischemic_Heart_Disease
9	rs10738606	22088090	A	ADD	295183	-0.219938	-19.07	4.368e-81	I251	cardio	Ischemic_Heart_Disease
9	rs10738607	22088094	A	ADD	295185	-0.219938	-19.07	4.539e-81	I251	cardio	Ischemic_Heart_Disease
9	rs10757272	22088260	C	ADD	295423	-0.219938	-19.1	2.749e-81	I251	cardio	Ischemic_Heart_Disease
9	rs10757274	22096055	A	ADD	295423	-0.222343	-19.32	3.904e-83	I251	cardio	Ischemic_Heart_Disease
9	rs4977574	22098574	A	ADD	295423	-0.223943	-19.39	8.825e-84	I251	cardio	Ischemic_Heart_Disease
9	rs2891168	22098619	A	ADD	295267	-0.223943	-19.45	2.901e-84	I251	cardio	Ischemic_Heart_Disease
9	rs1537371	22099568	C	ADD	294617	-0.220741	-19.12	1.689e-81	I251	cardio	Ischemic_Heart_Disease
9	rs1556516	22100176	G	ADD	294460	-0.221542	-19.15	9.67e-82	I251	cardio	Ischemic_Heart_Disease
9	rs7859727	22102165	C	ADD	294329	-0.223943	-19.37	1.385e-83	I251	cardio	Ischemic_Heart_Disease
9	rs1537372	22103183	T	ADD	290573	0.20945	18.02	1.246e-72	I251	cardio	Ischemic_Heart_Disease
9	rs1537373	22103341	T	ADD	294243	-0.222343	-19.21	2.867e-82	I251	cardio	Ischemic_Heart_Disease
9	rs1333042	22103813	A	ADD	294412	-0.221542	-19.2	3.506e-82	I251	cardio	Ischemic_Heart_Disease
9	rs7859362	22105927	T	ADD	294794	-0.212822	-18.39	1.7e-75	I251	cardio	Ischemic_Heart_Disease
9	rs10757275	22106225	G	ADD	294416	-0.214556	-18.55	8.1e-77	I251	cardio	Ischemic_Heart_Disease
9	rs6475609	22106271	A	ADD	294779	-0.212822	-18.39	1.621e-75	I251	cardio	Ischemic_Heart_Disease
9	rs1333043	22106731	T	ADD	294770	-0.213193	-18.42	8.794e-76	I251	cardio	Ischemic_Heart_Disease
9	rs1412834	22110131	T	ADD	294925	-0.212822	-18.39	1.644e-75	I251	cardio	Ischemic_Heart_Disease
9	rs10738609	22114495	A	ADD	292941	-0.214305	-18.48	3.252e-76	I251	cardio	Ischemic_Heart_Disease
9	rs2383206	22115026	A	ADD	294994	-0.213069	-18.42	9.137e-76	I251	cardio	Ischemic_Heart_Disease
9	rs944797	22115286	T	ADD	294976	-0.212946	-18.4	1.206e-75	I251	cardio	Ischemic_Heart_Disease
9	rs1537375	22116071	T	ADD	294851	-0.213812	-18.49	2.451e-76	I251	cardio	Ischemic_Heart_Disease
9	rs1537376	22116220	T	ADD	294920	-0.213069	-18.41	1.029e-75	I251	cardio	Ischemic_Heart_Disease
9	rs1333045	22119195	T	ADD	292627	-0.200526	-17.27	8.183e-67	I251	cardio	Ischemic_Heart_Disease
9	rs7857118	22124140	A	ADD	294698	-0.219774	-18.99	2.118e-80	I251	cardio	Ischemic_Heart_Disease
9	rs10757277	22124450	G	ADD	295300	0.215918	18.74	2.425e-78	I251	cardio	Ischemic_Heart_Disease
9	rs10811656	22124472	T	ADD	294526	0.214305	18.58	4.735e-77	I251	cardio	Ischemic_Heart_Disease
9	rs10757278	22124477	G	ADD	295423	0.215918	18.74	2.388e-78	I251	cardio	Ischemic_Heart_Disease
9	rs1333047	22124504	A	ADD	294756	-0.214305	-18.6	3.311e-77	I251	cardio	Ischemic_Heart_Disease
9	rs1333049	22125503	C	ADD	295423	0.213497	18.55	7.982e-77	I251	cardio	Ischemic_Heart_Disease
19	rs12972156	45387459	G	ADD	291778	0.133656	8.528	1.492e-17	I251	cardio	Ischemic_Heart_Disease
19	rs12972970	45387596	A	ADD	291928	0.133656	8.517	1.63e-17	I251	cardio	Ischemic_Heart_Disease
19	rs34342646	45388130	A	ADD	291877	0.133656	8.555	1.18e-17	I251	cardio	Ischemic_Heart_Disease
19	rs6857	45392254	T	ADD	294914	0.127513	8.635	5.872e-18	I251	cardio	Ischemic_Heart_Disease
19	rs71352238	45394336	C	ADD	295097	0.132781	8.526	1.515e-17	I251	cardio	Ischemic_Heart_Disease
19	rs2075650	45395619	G	ADD	295423	0.135405	8.683	3.866e-18	I251	cardio	Ischemic_Heart_Disease
19	rs34095326	45395844	A	ADD	293615	0.135405	7.784	7.045e-15	I251	cardio	Ischemic_Heart_Disease
19	rs34404554	45395909	G	ADD	295378	0.136278	8.708	3.083e-18	I251	cardio	Ischemic_Heart_Disease
19	rs11556505	45396144	T	ADD	295392	0.135405	8.685	3.782e-18	I251	cardio	Ischemic_Heart_Disease
19	rs157582	45396219	T	ADD	295343	0.0760347	5.57	2.546e-08	I251	cardio	Ischemic_Heart_Disease
19	rs769449	45410002	A	ADD	295423	0.138021	8.339	7.477e-17	I251	cardio	Ischemic_Heart_Disease
19	rs429358	45411941	C	ADD	295423	0.130151	8.516	1.652e-17	I251	cardio	Ischemic_Heart_Disease
19	rs10414043	45415713	A	ADD	293780	0.133656	8.071	6.965e-16	I251	cardio	Ischemic_Heart_Disease
19	rs7256200	45415935	T	ADD	293745	0.133656	8.082	6.345e-16	I251	cardio	Ischemic_Heart_Disease
19	rs12721046	45421254	A	ADD	293391	0.120446	7.913	2.509e-15	I251	cardio	Ischemic_Heart_Disease
19	rs12721051	45422160	G	ADD	294884	0.112435	7.919	2.389e-15	I251	cardio	Ischemic_Heart_Disease
19	rs56131196	45422846	A	ADD	295234	0.113329	7.977	1.504e-15	I251	cardio	Ischemic_Heart_Disease
19	rs4420638	45422946	G	ADD	295423	0.113329	7.969	1.599e-15	I251	cardio	Ischemic_Heart_Disease
19	rs111789331	45427125	A	ADD	282074	0.123102	7.734	1.042e-14	I251	cardio	Ischemic_Heart_Disease
19	rs66626994	45428234	A	ADD	276478	0.122218	7.518	5.571e-14	I251	cardio	Ischemic_Heart_Disease
9	rs1591136	22026834	C	ADD	294960	0.130151	7.255	4.014e-13	I252	cardio	Ischemic_Heart_Disease
9	rs7049105	22028801	G	ADD	295204	0.129272	7.201	5.956e-13	I252	cardio	Ischemic_Heart_Disease
9	rs2151280	22034719	A	ADD	294737	0.131905	7.362	1.808e-13	I252	cardio	Ischemic_Heart_Disease
9	rs1333036	22043819	C	ADD	294873	0.128393	7.148	8.799e-13	I252	cardio	Ischemic_Heart_Disease
9	rs7027950	22048391	T	ADD	294228	0.134531	7.514	5.733e-14	I252	cardio	Ischemic_Heart_Disease
9	rs10757265	22048859	C	ADD	294368	0.134531	7.502	6.285e-14	I252	cardio	Ischemic_Heart_Disease
9	rs10757266	22049555	T	ADD	294279	0.135405	7.52	5.48e-14	I252	cardio	Ischemic_Heart_Disease
9	rs944800	22050898	A	ADD	293027	-0.140642	-7.164	7.814e-13	I252	cardio	Ischemic_Heart_Disease
9	rs7027048	22053709	G	ADD	295217	0.136278	7.621	2.52e-14	I252	cardio	Ischemic_Heart_Disease
9	rs7874604	22054690	C	ADD	294904	0.135405	7.558	4.097e-14	I252	cardio	Ischemic_Heart_Disease
9	rs2383204	22055048	G	ADD	294552	0.13715	7.64	2.179e-14	I252	cardio	Ischemic_Heart_Disease
9	rs7853090	22056295	T	ADD	293565	-0.141103	-7.685	1.533e-14	I252	cardio	Ischemic_Heart_Disease
9	rs7866783	22056359	A	ADD	293468	-0.139722	-7.616	2.623e-14	I252	cardio	Ischemic_Heart_Disease
9	rs10120688	22056499	A	ADD	293030	0.131905	7.35	1.981e-13	I252	cardio	Ischemic_Heart_Disease
9	rs2383205	22060935	A	ADD	293743	-0.14908	-8.008	1.169e-15	I252	cardio	Ischemic_Heart_Disease
9	rs1537378	22061614	A	ADD	294148	-0.148732	-7.989	1.356e-15	I252	cardio	Ischemic_Heart_Disease
9	rs8181050	22064391	G	ADD	294474	-0.149196	-8.026	1.005e-15	I252	cardio	Ischemic_Heart_Disease
9	rs10811647	22065002	G	ADD	294054	0.194744	10.81	3.123e-27	I252	cardio	Ischemic_Heart_Disease
9	rs1333039	22065657	G	ADD	294842	-0.149545	-8.053	8.065e-16	I252	cardio	Ischemic_Heart_Disease
9	rs10965223	22067004	G	ADD	295158	-0.149893	-8.079	6.515e-16	I252	cardio	Ischemic_Heart_Disease
9	rs10965224	22067276	T	ADD	295200	-0.149429	-8.054	8.006e-16	I252	cardio	Ischemic_Heart_Disease
9	rs10811648	22067542	C	ADD	294659	-0.149661	-8.058	7.763e-16	I252	cardio	Ischemic_Heart_Disease
9	rs10811649	22067554	C	ADD	294788	-0.150242	-8.091	5.917e-16	I252	cardio	Ischemic_Heart_Disease
9	rs10811650	22067593	G	ADD	294513	0.193097	10.75	5.964e-27	I252	cardio	Ischemic_Heart_Disease
9	rs10811651	22067830	G	ADD	295241	-0.149429	-8.052	8.175e-16	I252	cardio	Ischemic_Heart_Disease
9	rs4977756	22068652	G	ADD	295423	-0.149312	-8.05	8.247e-16	I252	cardio	Ischemic_Heart_Disease
9	rs4451405	22071750	C	ADD	292935	-0.142255	-7.649	2.026e-14	I252	cardio	Ischemic_Heart_Disease
9	rs9632884	22072301	G	ADD	292316	-0.202124	-11.17	5.797e-29	I252	cardio	Ischemic_Heart_Disease
9	rs10757270	22072719	G	ADD	291561	0.188138	10.39	2.736e-25	I252	cardio	Ischemic_Heart_Disease
9	rs10757271	22076795	A	ADD	292876	-0.202124	-11.2	4.061e-29	I252	cardio	Ischemic_Heart_Disease
9	rs10116277	22081397	G	ADD	295132	-0.204572	-11.39	4.609e-30	I252	cardio	Ischemic_Heart_Disease
9	rs6475606	22081850	C	ADD	295423	-0.203757	-11.34	8.454e-30	I252	cardio	Ischemic_Heart_Disease
9	rs1537370	22084310	C	ADD	292811	-0.205387	-11.39	4.864e-30	I252	cardio	Ischemic_Heart_Disease
9	rs1970112	22085598	C	ADD	292264	0.200489	11.13	8.476e-29	I252	cardio	Ischemic_Heart_Disease
9	rs7857345	22087473	T	ADD	289864	-0.162048	-7.844	4.374e-15	I252	cardio	Ischemic_Heart_Disease
9	rs10738606	22088090	A	ADD	295183	-0.210261	-11.68	1.536e-31	I252	cardio	Ischemic_Heart_Disease
9	rs10738607	22088094	A	ADD	295185	-0.210261	-11.68	1.556e-31	I252	cardio	Ischemic_Heart_Disease
9	rs10757272	22088260	C	ADD	295423	-0.210261	-11.71	1.176e-31	I252	cardio	Ischemic_Heart_Disease
9	rs10757274	22096055	A	ADD	295423	-0.210261	-11.7	1.274e-31	I252	cardio	Ischemic_Heart_Disease
9	rs4977574	22098574	A	ADD	295423	-0.211071	-11.75	6.937e-32	I252	cardio	Ischemic_Heart_Disease
9	rs2891168	22098619	A	ADD	295267	-0.212689	-11.81	3.364e-32	I252	cardio	Ischemic_Heart_Disease
9	rs1537371	22099568	C	ADD	294617	-0.217528	-12.08	1.321e-33	I252	cardio	Ischemic_Heart_Disease
9	rs1556516	22100176	G	ADD	294460	-0.218332	-12.09	1.217e-33	I252	cardio	Ischemic_Heart_Disease
9	rs7859727	22102165	C	ADD	294329	-0.210261	-11.66	2.102e-31	I252	cardio	Ischemic_Heart_Disease
9	rs1537372	22103183	T	ADD	290573	0.201307	11.13	8.741e-29	I252	cardio	Ischemic_Heart_Disease
9	rs1537373	22103341	T	ADD	294243	-0.216723	-12.02	2.7e-33	I252	cardio	Ischemic_Heart_Disease
9	rs1333042	22103813	A	ADD	294412	-0.216723	-12.01	3.314e-33	I252	cardio	Ischemic_Heart_Disease
9	rs7859362	22105927	T	ADD	294794	-0.210351	-11.63	2.821e-31	I252	cardio	Ischemic_Heart_Disease
9	rs10757275	22106225	G	ADD	294416	-0.204322	-11.32	1.089e-29	I252	cardio	Ischemic_Heart_Disease
9	rs6475609	22106271	A	ADD	294779	-0.210474	-11.64	2.556e-31	I252	cardio	Ischemic_Heart_Disease
9	rs1333043	22106731	T	ADD	294770	-0.210227	-11.63	2.946e-31	I252	cardio	Ischemic_Heart_Disease
9	rs1412834	22110131	T	ADD	294925	-0.210351	-11.64	2.58e-31	I252	cardio	Ischemic_Heart_Disease
9	rs10738609	22114495	A	ADD	292941	-0.202941	-11.21	3.645e-29	I252	cardio	Ischemic_Heart_Disease
9	rs2383206	22115026	A	ADD	294994	-0.211956	-11.74	8.429e-32	I252	cardio	Ischemic_Heart_Disease
9	rs944797	22115286	T	ADD	294976	-0.211956	-11.73	8.563e-32	I252	cardio	Ischemic_Heart_Disease
9	rs1537375	22116071	T	ADD	294851	-0.203954	-11.3	1.353e-29	I252	cardio	Ischemic_Heart_Disease
9	rs1537376	22116220	T	ADD	294920	-0.211462	-11.7	1.231e-31	I252	cardio	Ischemic_Heart_Disease
9	rs1333045	22119195	T	ADD	292627	-0.191524	-10.57	3.914e-26	I252	cardio	Ischemic_Heart_Disease
9	rs7857118	22124140	A	ADD	294698	-0.214803	-11.89	1.291e-32	I252	cardio	Ischemic_Heart_Disease
9	rs10757277	22124450	G	ADD	295300	0.212689	11.82	2.974e-32	I252	cardio	Ischemic_Heart_Disease
9	rs10811656	22124472	T	ADD	294526	0.20945	11.65	2.328e-31	I252	cardio	Ischemic_Heart_Disease
9	rs10757278	22124477	G	ADD	295423	0.21188	11.79	4.248e-32	I252	cardio	Ischemic_Heart_Disease
9	rs1333047	22124504	A	ADD	294756	-0.218332	-12.14	6.88e-34	I252	cardio	Ischemic_Heart_Disease
9	rs1333049	22125503	C	ADD	295423	0.20945	11.66	2.015e-31	I252	cardio	Ischemic_Heart_Disease
19	rs12972156	45387459	G	ADD	291778	0.0898407	3.619	0.0002953	I252	cardio	Ischemic_Heart_Disease
19	rs12972970	45387596	A	ADD	291928	0.0889262	3.606	0.0003105	I252	cardio	Ischemic_Heart_Disease
19	rs34342646	45388130	A	ADD	291877	0.0880109	3.602	0.0003153	I252	cardio	Ischemic_Heart_Disease
19	rs6857	45392254	T	ADD	294914	0.102557	4.431	9.368e-06	I252	cardio	Ischemic_Heart_Disease
19	rs71352238	45394336	C	ADD	295097	0.0925792	3.786	0.0001533	I252	cardio	Ischemic_Heart_Disease
19	rs2075650	45395619	G	ADD	295423	0.0971267	3.956	7.626e-05	I252	cardio	Ischemic_Heart_Disease
19	rs34095326	45395844	A	ADD	293615	0.0953102	3.471	0.0005183	I252	cardio	Ischemic_Heart_Disease
19	rs34404554	45395909	G	ADD	295378	0.0971267	3.955	7.653e-05	I252	cardio	Ischemic_Heart_Disease
19	rs11556505	45396144	T	ADD	295392	0.0971267	3.942	8.097e-05	I252	cardio	Ischemic_Heart_Disease
19	rs157582	45396219	T	ADD	295343	0.0760347	3.569	0.0003577	I252	cardio	Ischemic_Heart_Disease
19	rs769449	45410002	A	ADD	295423	0.0998453	3.844	0.0001212	I252	cardio	Ischemic_Heart_Disease
19	rs429358	45411941	C	ADD	295423	0.10436	4.382	1.174e-05	I252	cardio	Ischemic_Heart_Disease
19	rs10414043	45415713	A	ADD	293780	0.10075	3.879	0.0001047	I252	cardio	Ischemic_Heart_Disease
19	rs7256200	45415935	T	ADD	293745	0.101654	3.912	9.135e-05	I252	cardio	Ischemic_Heart_Disease
19	rs12721046	45421254	A	ADD	293391	0.0925792	3.861	0.0001128	I252	cardio	Ischemic_Heart_Disease
19	rs12721051	45422160	G	ADD	294884	0.0944007	4.246	2.172e-05	I252	cardio	Ischemic_Heart_Disease
19	rs56131196	45422846	A	ADD	295234	0.0944007	4.258	2.06e-05	I252	cardio	Ischemic_Heart_Disease
19	rs4420638	45422946	G	ADD	295423	0.0934903	4.207	2.586e-05	I252	cardio	Ischemic_Heart_Disease
19	rs111789331	45427125	A	ADD	282074	0.0907544	3.613	0.0003031	I252	cardio	Ischemic_Heart_Disease
19	rs66626994	45428234	A	ADD	276478	0.10075	3.941	8.099e-05	I252	cardio	Ischemic_Heart_Disease
4	rs13125101	81174592	A	ADD	292531	0.079735	4.186	2.836e-05	I258	cardio	Ischemic_Heart_Disease
4	rs12509595	81182554	C	ADD	293684	0.079735	4.166	3.096e-05	I258	cardio	Ischemic_Heart_Disease
4	rs16998073	81184341	T	ADD	295423	0.0778865	4.098	4.175e-05	I258	cardio	Ischemic_Heart_Disease
9	rs1591136	22026834	C	ADD	294960	0.110647	6.256	3.954e-10	I258	cardio	Ischemic_Heart_Disease
9	rs7049105	22028801	G	ADD	295204	0.109751	6.241	4.338e-10	I258	cardio	Ischemic_Heart_Disease
9	rs2151280	22034719	A	ADD	294737	0.113329	6.395	1.603e-10	I258	cardio	Ischemic_Heart_Disease
9	rs1333036	22043819	C	ADD	294873	0.111541	6.322	2.578e-10	I258	cardio	Ischemic_Heart_Disease
9	rs7027950	22048391	T	ADD	294228	0.116004	6.585	4.56e-11	I258	cardio	Ischemic_Heart_Disease
9	rs10757265	22048859	C	ADD	294368	0.115113	6.496	8.225e-11	I258	cardio	Ischemic_Heart_Disease
9	rs10757266	22049555	T	ADD	294279	0.113329	6.437	1.219e-10	I258	cardio	Ischemic_Heart_Disease
9	rs944800	22050898	A	ADD	293027	-0.126357	-6.56	5.385e-11	I258	cardio	Ischemic_Heart_Disease
9	rs7027048	22053709	G	ADD	295217	0.115113	6.548	5.831e-11	I258	cardio	Ischemic_Heart_Disease
9	rs7874604	22054690	C	ADD	294904	0.116004	6.554	5.591e-11	I258	cardio	Ischemic_Heart_Disease
9	rs2383204	22055048	G	ADD	294552	0.116894	6.593	4.306e-11	I258	cardio	Ischemic_Heart_Disease
9	rs7853090	22056295	T	ADD	293565	-0.128515	-7.127	1.023e-12	I258	cardio	Ischemic_Heart_Disease
9	rs7866783	22056359	A	ADD	293468	-0.128857	-7.144	9.043e-13	I258	cardio	Ischemic_Heart_Disease
9	rs10120688	22056499	A	ADD	293030	0.125751	7.089	1.355e-12	I258	cardio	Ischemic_Heart_Disease
9	rs2383205	22060935	A	ADD	293743	-0.139032	-7.6	2.959e-14	I258	cardio	Ischemic_Heart_Disease
9	rs1537378	22061614	A	ADD	294148	-0.140182	-7.672	1.695e-14	I258	cardio	Ischemic_Heart_Disease
9	rs8181050	22064391	G	ADD	294474	-0.140297	-7.687	1.511e-14	I258	cardio	Ischemic_Heart_Disease
9	rs10811647	22065002	G	ADD	294054	0.169743	9.571	1.056e-21	I258	cardio	Ischemic_Heart_Disease
9	rs1333039	22065657	G	ADD	294842	-0.139262	-7.636	2.237e-14	I258	cardio	Ischemic_Heart_Disease
9	rs10965223	22067004	G	ADD	295158	-0.140412	-7.707	1.286e-14	I258	cardio	Ischemic_Heart_Disease
9	rs10965224	22067276	T	ADD	295200	-0.139952	-7.68	1.597e-14	I258	cardio	Ischemic_Heart_Disease
9	rs10811648	22067542	C	ADD	294659	-0.139952	-7.671	1.7e-14	I258	cardio	Ischemic_Heart_Disease
9	rs10811649	22067554	C	ADD	294788	-0.140297	-7.692	1.449e-14	I258	cardio	Ischemic_Heart_Disease
9	rs10811650	22067593	G	ADD	294513	0.168899	9.559	1.186e-21	I258	cardio	Ischemic_Heart_Disease
9	rs10811651	22067830	G	ADD	295241	-0.140642	-7.723	1.14e-14	I258	cardio	Ischemic_Heart_Disease
9	rs4977756	22068652	G	ADD	295423	-0.140873	-7.732	1.06e-14	I258	cardio	Ischemic_Heart_Disease
9	rs4451405	22071750	C	ADD	292935	-0.133417	-7.314	2.601e-13	I258	cardio	Ischemic_Heart_Disease
9	rs9632884	22072301	G	ADD	292316	-0.182322	-10.28	8.683e-25	I258	cardio	Ischemic_Heart_Disease
9	rs10757270	22072719	G	ADD	291561	0.167208	9.422	4.441e-21	I258	cardio	Ischemic_Heart_Disease
9	rs10757271	22076795	A	ADD	292876	-0.184818	-10.45	1.514e-25	I258	cardio	Ischemic_Heart_Disease
9	rs10116277	22081397	G	ADD	295132	-0.188966	-10.7	1.072e-26	I258	cardio	Ischemic_Heart_Disease
9	rs6475606	22081850	C	ADD	295423	-0.188966	-10.7	1.051e-26	I258	cardio	Ischemic_Heart_Disease
9	rs1537370	22084310	C	ADD	292811	-0.191446	-10.78	4.174e-27	I258	cardio	Ischemic_Heart_Disease
9	rs1970112	22085598	C	ADD	292264	0.187309	10.55	4.87e-26	I258	cardio	Ischemic_Heart_Disease
9	rs7857345	22087473	T	ADD	289864	-0.156186	-7.707	1.286e-14	I258	cardio	Ischemic_Heart_Disease
9	rs10738606	22088090	A	ADD	295183	-0.185649	-10.53	6.443e-26	I258	cardio	Ischemic_Heart_Disease
9	rs10738607	22088094	A	ADD	295185	-0.185649	-10.53	6.521e-26	I258	cardio	Ischemic_Heart_Disease
9	rs10757272	22088260	C	ADD	295423	-0.184818	-10.49	9.741e-26	I258	cardio	Ischemic_Heart_Disease
9	rs10757274	22096055	A	ADD	295423	-0.189794	-10.72	7.792e-27	I258	cardio	Ischemic_Heart_Disease
9	rs4977574	22098574	A	ADD	295423	-0.189794	-10.73	7.726e-27	I258	cardio	Ischemic_Heart_Disease
9	rs2891168	22098619	A	ADD	295267	-0.19062	-10.77	4.919e-27	I258	cardio	Ischemic_Heart_Disease
9	rs1537371	22099568	C	ADD	294617	-0.194744	-11	4.017e-28	I258	cardio	Ischemic_Heart_Disease
9	rs1556516	22100176	G	ADD	294460	-0.195567	-11.03	2.61e-28	I258	cardio	Ischemic_Heart_Disease
9	rs7859727	22102165	C	ADD	294329	-0.19062	-10.76	5.278e-27	I258	cardio	Ischemic_Heart_Disease
9	rs1537372	22103183	T	ADD	290573	0.169743	9.495	2.196e-21	I258	cardio	Ischemic_Heart_Disease
9	rs1537373	22103341	T	ADD	294243	-0.194744	-10.98	4.73e-28	I258	cardio	Ischemic_Heart_Disease
9	rs1333042	22103813	A	ADD	294412	-0.196389	-11.07	1.853e-28	I258	cardio	Ischemic_Heart_Disease
9	rs7859362	22105927	T	ADD	294794	-0.191039	-10.76	5.355e-27	I258	cardio	Ischemic_Heart_Disease
9	rs10757275	22106225	G	ADD	294416	-0.185968	-10.48	1.046e-25	I258	cardio	Ischemic_Heart_Disease
9	rs6475609	22106271	A	ADD	294779	-0.191161	-10.77	4.913e-27	I258	cardio	Ischemic_Heart_Disease
9	rs1333043	22106731	T	ADD	294770	-0.191282	-10.77	4.624e-27	I258	cardio	Ischemic_Heart_Disease
9	rs1412834	22110131	T	ADD	294925	-0.191524	-10.79	3.831e-27	I258	cardio	Ischemic_Heart_Disease
9	rs10738609	22114495	A	ADD	292941	-0.187309	-10.54	5.618e-26	I258	cardio	Ischemic_Heart_Disease
9	rs2383206	22115026	A	ADD	294994	-0.192008	-10.82	2.639e-27	I258	cardio	Ischemic_Heart_Disease
9	rs944797	22115286	T	ADD	294976	-0.191645	-10.81	3.252e-27	I258	cardio	Ischemic_Heart_Disease
9	rs1537375	22116071	T	ADD	294851	-0.186209	-10.5	8.612e-26	I258	cardio	Ischemic_Heart_Disease
9	rs1537376	22116220	T	ADD	294920	-0.191403	-10.79	3.721e-27	I258	cardio	Ischemic_Heart_Disease
9	rs1333045	22119195	T	ADD	292627	-0.171382	-9.63	5.982e-22	I258	cardio	Ischemic_Heart_Disease
9	rs7857118	22124140	A	ADD	294698	-0.193706	-10.92	9.383e-28	I258	cardio	Ischemic_Heart_Disease
9	rs10757277	22124450	G	ADD	295300	0.188138	10.66	1.535e-26	I258	cardio	Ischemic_Heart_Disease
9	rs10811656	22124472	T	ADD	294526	0.18648	10.54	5.622e-26	I258	cardio	Ischemic_Heart_Disease
9	rs10757278	22124477	G	ADD	295423	0.188138	10.67	1.441e-26	I258	cardio	Ischemic_Heart_Disease
9	rs1333047	22124504	A	ADD	294756	-0.194744	-11.01	3.447e-28	I258	cardio	Ischemic_Heart_Disease
9	rs1333049	22125503	C	ADD	295423	0.188138	10.66	1.649e-26	I258	cardio	Ischemic_Heart_Disease
19	rs12972156	45387459	G	ADD	291778	0.0998453	4.129	3.644e-05	I258	cardio	Ischemic_Heart_Disease
19	rs12972970	45387596	A	ADD	291928	0.0989399	4.1	4.123e-05	I258	cardio	Ischemic_Heart_Disease
19	rs34342646	45388130	A	ADD	291877	0.102557	4.291	1.78e-05	I258	cardio	Ischemic_Heart_Disease
19	rs6857	45392254	T	ADD	294914	0.0953102	4.195	2.729e-05	I258	cardio	Ischemic_Heart_Disease
19	rs71352238	45394336	C	ADD	295097	0.0980337	4.097	4.185e-05	I258	cardio	Ischemic_Heart_Disease
19	rs2075650	45395619	G	ADD	295423	0.0971267	4.022	5.775e-05	I258	cardio	Ischemic_Heart_Disease
19	rs34404554	45395909	G	ADD	295378	0.0971267	4.026	5.676e-05	I258	cardio	Ischemic_Heart_Disease
19	rs11556505	45396144	T	ADD	295392	0.0971267	4.036	5.441e-05	I258	cardio	Ischemic_Heart_Disease
19	rs769449	45410002	A	ADD	295423	0.0916672	3.584	0.0003388	I258	cardio	Ischemic_Heart_Disease
19	rs429358	45411941	C	ADD	295423	0.0953102	4.037	5.403e-05	I258	cardio	Ischemic_Heart_Disease
19	rs10414043	45415713	A	ADD	293780	0.0898407	3.514	0.0004411	I258	cardio	Ischemic_Heart_Disease
19	rs7256200	45415935	T	ADD	293745	0.0898407	3.501	0.0004631	I258	cardio	Ischemic_Heart_Disease
19	rs12721046	45421254	A	ADD	293391	0.0870947	3.686	0.0002281	I258	cardio	Ischemic_Heart_Disease
19	rs12721051	45422160	G	ADD	294884	0.0834216	3.786	0.0001532	I258	cardio	Ischemic_Heart_Disease
19	rs56131196	45422846	A	ADD	295234	0.0825012	3.778	0.000158	I258	cardio	Ischemic_Heart_Disease
19	rs4420638	45422946	G	ADD	295423	0.0843411	3.842	0.0001222	I258	cardio	Ischemic_Heart_Disease
19	rs111789331	45427125	A	ADD	282074	0.0962189	3.917	8.98e-05	I258	cardio	Ischemic_Heart_Disease
19	rs66626994	45428234	A	ADD	276478	0.102557	4.085	4.412e-05	I258	cardio	Ischemic_Heart_Disease
9	rs1591136	22026834	C	ADD	294960	0.0732505	5.017	5.251e-07	I259	cardio	Ischemic_Heart_Disease
9	rs7049105	22028801	G	ADD	295204	0.0732505	5.026	5.013e-07	I259	cardio	Ischemic_Heart_Disease
9	rs2151280	22034719	A	ADD	294737	0.0760347	5.164	2.417e-07	I259	cardio	Ischemic_Heart_Disease
9	rs1333036	22043819	C	ADD	294873	0.0732505	5.023	5.09e-07	I259	cardio	Ischemic_Heart_Disease
9	rs7027950	22048391	T	ADD	294228	0.0778865	5.306	1.123e-07	I259	cardio	Ischemic_Heart_Disease
9	rs10757265	22048859	C	ADD	294368	0.0778865	5.314	1.072e-07	I259	cardio	Ischemic_Heart_Disease
9	rs10757266	22049555	T	ADD	294279	0.076961	5.287	1.247e-07	I259	cardio	Ischemic_Heart_Disease
9	rs944800	22050898	A	ADD	293027	-0.0713886	-4.511	6.451e-06	I259	cardio	Ischemic_Heart_Disease
9	rs7027048	22053709	G	ADD	295217	0.0760347	5.225	1.738e-07	I259	cardio	Ischemic_Heart_Disease
9	rs7874604	22054690	C	ADD	294904	0.0760347	5.176	2.268e-07	I259	cardio	Ischemic_Heart_Disease
9	rs2383204	22055048	G	ADD	294552	0.0788112	5.354	8.583e-08	I259	cardio	Ischemic_Heart_Disease
9	rs7853090	22056295	T	ADD	293565	-0.0850134	-5.712	1.119e-08	I259	cardio	Ischemic_Heart_Disease
9	rs7866783	22056359	A	ADD	293468	-0.0849045	-5.707	1.148e-08	I259	cardio	Ischemic_Heart_Disease
9	rs10120688	22056499	A	ADD	293030	0.0843411	5.724	1.038e-08	I259	cardio	Ischemic_Heart_Disease
9	rs2383205	22060935	A	ADD	293743	-0.0893778	-5.93	3.029e-09	I259	cardio	Ischemic_Heart_Disease
9	rs1537378	22061614	A	ADD	294148	-0.0895965	-5.947	2.735e-09	I259	cardio	Ischemic_Heart_Disease
9	rs8181050	22064391	G	ADD	294474	-0.0912385	-6.063	1.336e-09	I259	cardio	Ischemic_Heart_Disease
9	rs10811647	22065002	G	ADD	294054	0.126633	8.601	7.873e-18	I259	cardio	Ischemic_Heart_Disease
9	rs1333039	22065657	G	ADD	294842	-0.0927734	-6.166	7.024e-10	I259	cardio	Ischemic_Heart_Disease
9	rs10965223	22067004	G	ADD	295158	-0.0928831	-6.182	6.313e-10	I259	cardio	Ischemic_Heart_Disease
9	rs10965224	22067276	T	ADD	295200	-0.0932124	-6.2	5.655e-10	I259	cardio	Ischemic_Heart_Disease
9	rs10811648	22067542	C	ADD	294659	-0.0924443	-6.148	7.822e-10	I259	cardio	Ischemic_Heart_Disease
9	rs10811649	22067554	C	ADD	294788	-0.0927734	-6.171	6.794e-10	I259	cardio	Ischemic_Heart_Disease
9	rs10811650	22067593	G	ADD	294513	0.125751	8.536	1.386e-17	I259	cardio	Ischemic_Heart_Disease
9	rs10811651	22067830	G	ADD	295241	-0.0934319	-6.217	5.071e-10	I259	cardio	Ischemic_Heart_Disease
9	rs4977756	22068652	G	ADD	295423	-0.0932124	-6.205	5.477e-10	I259	cardio	Ischemic_Heart_Disease
9	rs4451405	22071750	C	ADD	292935	-0.0901435	-5.989	2.112e-09	I259	cardio	Ischemic_Heart_Disease
9	rs9632884	22072301	G	ADD	292316	-0.133656	-9.116	7.795e-20	I259	cardio	Ischemic_Heart_Disease
9	rs10757270	22072719	G	ADD	291561	0.127513	8.613	7.133e-18	I259	cardio	Ischemic_Heart_Disease
9	rs10757271	22076795	A	ADD	292876	-0.134531	-9.168	4.834e-20	I259	cardio	Ischemic_Heart_Disease
9	rs10116277	22081397	G	ADD	295132	-0.131028	-8.963	3.165e-19	I259	cardio	Ischemic_Heart_Disease
9	rs6475606	22081850	C	ADD	295423	-0.131905	-8.996	2.345e-19	I259	cardio	Ischemic_Heart_Disease
9	rs1537370	22084310	C	ADD	292811	-0.134531	-9.149	5.728e-20	I259	cardio	Ischemic_Heart_Disease
9	rs1970112	22085598	C	ADD	292264	0.133656	9.093	9.6e-20	I259	cardio	Ischemic_Heart_Disease
9	rs7857345	22087473	T	ADD	289864	-0.0959604	-5.789	7.071e-09	I259	cardio	Ischemic_Heart_Disease
9	rs10738606	22088090	A	ADD	295183	-0.14583	-9.938	2.837e-23	I259	cardio	Ischemic_Heart_Disease
9	rs10738607	22088094	A	ADD	295185	-0.14583	-9.937	2.868e-23	I259	cardio	Ischemic_Heart_Disease
9	rs10757272	22088260	C	ADD	295423	-0.144966	-9.922	3.343e-23	I259	cardio	Ischemic_Heart_Disease
9	rs10757274	22096055	A	ADD	295423	-0.147558	-10.07	7.194e-24	I259	cardio	Ischemic_Heart_Disease
9	rs4977574	22098574	A	ADD	295423	-0.147558	-10.11	5.239e-24	I259	cardio	Ischemic_Heart_Disease
9	rs2891168	22098619	A	ADD	295267	-0.14842	-10.14	3.678e-24	I259	cardio	Ischemic_Heart_Disease
9	rs1537371	22099568	C	ADD	294617	-0.146694	-10	1.509e-23	I259	cardio	Ischemic_Heart_Disease
9	rs1556516	22100176	G	ADD	294460	-0.147558	-10.07	7.757e-24	I259	cardio	Ischemic_Heart_Disease
9	rs7859727	22102165	C	ADD	294329	-0.147558	-10.07	7.19e-24	I259	cardio	Ischemic_Heart_Disease
9	rs1537372	22103183	T	ADD	290573	0.143234	9.682	3.59e-22	I259	cardio	Ischemic_Heart_Disease
9	rs1537373	22103341	T	ADD	294243	-0.147558	-10.04	1.055e-23	I259	cardio	Ischemic_Heart_Disease
9	rs1333042	22103813	A	ADD	294412	-0.147558	-10.06	8.424e-24	I259	cardio	Ischemic_Heart_Disease
9	rs7859362	22105927	T	ADD	294794	-0.145141	-9.876	5.269e-23	I259	cardio	Ischemic_Heart_Disease
9	rs10757275	22106225	G	ADD	294416	-0.146877	-9.997	1.575e-23	I259	cardio	Ischemic_Heart_Disease
9	rs6475609	22106271	A	ADD	294779	-0.145026	-9.873	5.445e-23	I259	cardio	Ischemic_Heart_Disease
9	rs1333043	22106731	T	ADD	294770	-0.14491	-9.866	5.824e-23	I259	cardio	Ischemic_Heart_Disease
9	rs1412834	22110131	T	ADD	294925	-0.144795	-9.86	6.215e-23	I259	cardio	Ischemic_Heart_Disease
9	rs10738609	22114495	A	ADD	292941	-0.144966	-9.835	7.93e-23	I259	cardio	Ischemic_Heart_Disease
9	rs2383206	22115026	A	ADD	294994	-0.14572	-9.927	3.161e-23	I259	cardio	Ischemic_Heart_Disease
9	rs944797	22115286	T	ADD	294976	-0.14572	-9.926	3.207e-23	I259	cardio	Ischemic_Heart_Disease
9	rs1537375	22116071	T	ADD	294851	-0.143639	-9.785	1.312e-22	I259	cardio	Ischemic_Heart_Disease
9	rs1537376	22116220	T	ADD	294920	-0.146067	-9.948	2.568e-23	I259	cardio	Ischemic_Heart_Disease
9	rs1333045	22119195	T	ADD	292627	-0.134217	-9.113	7.998e-20	I259	cardio	Ischemic_Heart_Disease
9	rs7857118	22124140	A	ADD	294698	-0.144217	-9.823	8.97e-23	I259	cardio	Ischemic_Heart_Disease
9	rs10757277	22124450	G	ADD	295300	0.1441	9.862	6.092e-23	I259	cardio	Ischemic_Heart_Disease
9	rs10811656	22124472	T	ADD	294526	0.1415	9.664	4.288e-22	I259	cardio	Ischemic_Heart_Disease
9	rs10757278	22124477	G	ADD	295423	0.1441	9.846	7.133e-23	I259	cardio	Ischemic_Heart_Disease
9	rs1333047	22124504	A	ADD	294756	-0.142367	-9.737	2.101e-22	I259	cardio	Ischemic_Heart_Disease
9	rs1333049	22125503	C	ADD	295423	0.1415	9.682	3.597e-22	I259	cardio	Ischemic_Heart_Disease
19	rs12972156	45387459	G	ADD	291778	0.0751075	3.716	0.0002024	I259	cardio	Ischemic_Heart_Disease
19	rs12972970	45387596	A	ADD	291928	0.0741794	3.681	0.0002322	I259	cardio	Ischemic_Heart_Disease
19	rs34342646	45388130	A	ADD	291877	0.0732505	3.628	0.0002853	I259	cardio	Ischemic_Heart_Disease
19	rs6857	45392254	T	ADD	294914	0.0741794	3.896	9.775e-05	I259	cardio	Ischemic_Heart_Disease
19	rs71352238	45394336	C	ADD	295097	0.0723207	3.589	0.0003316	I259	cardio	Ischemic_Heart_Disease
19	rs2075650	45395619	G	ADD	295423	0.076961	3.81	0.0001392	I259	cardio	Ischemic_Heart_Disease
19	rs34404554	45395909	G	ADD	295378	0.0760347	3.774	0.0001606	I259	cardio	Ischemic_Heart_Disease
19	rs11556505	45396144	T	ADD	295392	0.0760347	3.777	0.0001586	I259	cardio	Ischemic_Heart_Disease
19	rs769449	45410002	A	ADD	295423	0.0852598	3.988	6.67e-05	I259	cardio	Ischemic_Heart_Disease
19	rs429358	45411941	C	ADD	295423	0.0806579	4.095	4.227e-05	I259	cardio	Ischemic_Heart_Disease
19	rs10414043	45415713	A	ADD	293780	0.0788112	3.691	0.0002234	I259	cardio	Ischemic_Heart_Disease
19	rs7256200	45415935	T	ADD	293745	0.0778865	3.661	0.0002517	I259	cardio	Ischemic_Heart_Disease
19	rs12721046	45421254	A	ADD	293391	0.076961	3.914	9.096e-05	I259	cardio	Ischemic_Heart_Disease
19	rs12721051	45422160	G	ADD	294884	0.076961	4.243	2.208e-05	I259	cardio	Ischemic_Heart_Disease
19	rs56131196	45422846	A	ADD	295234	0.076961	4.234	2.291e-05	I259	cardio	Ischemic_Heart_Disease
19	rs4420638	45422946	G	ADD	295423	0.0760347	4.183	2.876e-05	I259	cardio	Ischemic_Heart_Disease
19	rs111789331	45427125	A	ADD	282074	0.07139	3.489	0.000484	I259	cardio	Ischemic_Heart_Disease
19	rs66626994	45428234	A	ADD	276478	0.0788112	3.754	0.0001742	I259	cardio	Ischemic_Heart_Disease
6	rs9267955	32213150	A	ADD	295423	-0.178768	-3.325	0.0008856	I350	cardio	Other_Forms_of_Heart_Disease
6	rs9267992	32220397	G	ADD	295423	-0.177095	-3.298	0.0009745	I350	cardio	Other_Forms_of_Heart_Disease
6	rs9268104	32246919	A	ADD	295398	-0.177573	-3.299	0.0009719	I350	cardio	Other_Forms_of_Heart_Disease
6	rs9268106	32247115	T	ADD	295398	-0.177573	-3.299	0.0009719	I350	cardio	Other_Forms_of_Heart_Disease
6	rs9268138	32255454	A	ADD	295396	-0.177453	-3.296	0.0009803	I350	cardio	Other_Forms_of_Heart_Disease
6	rs6457535	32262406	A	ADD	295411	-0.177453	-3.296	0.0009809	I350	cardio	Other_Forms_of_Heart_Disease
6	rs7767167	32765182	G	ADD	295423	-0.19638	-3.572	0.0003542	I350	cardio	Other_Forms_of_Heart_Disease
4	rs13125101	81174592	A	ADD	292531	0.0478373	3.469	0.0005216	I48	cardio	Other_Forms_of_Heart_Disease
4	rs12509595	81182554	C	ADD	293684	0.0468836	3.409	0.0006522	I48	cardio	Other_Forms_of_Heart_Disease
4	rs16998073	81184341	T	ADD	295423	0.0478373	3.502	0.0004625	I48	cardio	Other_Forms_of_Heart_Disease
9	rs1591136	22026834	C	ADD	294960	0.0980337	3.842	0.0001222	I501	cardio	Other_Forms_of_Heart_Disease
9	rs7049105	22028801	G	ADD	295204	0.0962189	3.78	0.0001568	I501	cardio	Other_Forms_of_Heart_Disease
9	rs2151280	22034719	A	ADD	294737	0.0962189	3.775	0.0001601	I501	cardio	Other_Forms_of_Heart_Disease
9	rs1333036	22043819	C	ADD	294873	0.0962189	3.78	0.0001568	I501	cardio	Other_Forms_of_Heart_Disease
9	rs7027950	22048391	T	ADD	294228	0.0962189	3.762	0.0001686	I501	cardio	Other_Forms_of_Heart_Disease
9	rs10757265	22048859	C	ADD	294368	0.0962189	3.769	0.0001639	I501	cardio	Other_Forms_of_Heart_Disease
9	rs10757266	22049555	T	ADD	294279	0.0962189	3.784	0.0001541	I501	cardio	Other_Forms_of_Heart_Disease
9	rs7027048	22053709	G	ADD	295217	0.0989399	3.893	9.912e-05	I501	cardio	Other_Forms_of_Heart_Disease
9	rs7874604	22054690	C	ADD	294904	0.0971267	3.808	0.0001402	I501	cardio	Other_Forms_of_Heart_Disease
9	rs2383204	22055048	G	ADD	294552	0.0971267	3.806	0.0001413	I501	cardio	Other_Forms_of_Heart_Disease
9	rs7853090	22056295	T	ADD	293565	-0.0915672	-3.521	0.0004299	I501	cardio	Other_Forms_of_Heart_Disease
9	rs7866783	22056359	A	ADD	293468	-0.091348	-3.514	0.0004418	I501	cardio	Other_Forms_of_Heart_Disease
9	rs10120688	22056499	A	ADD	293030	0.101654	3.96	7.502e-05	I501	cardio	Other_Forms_of_Heart_Disease
9	rs2383205	22060935	A	ADD	293743	-0.0979436	-3.718	0.0002011	I501	cardio	Other_Forms_of_Heart_Disease
9	rs1537378	22061614	A	ADD	294148	-0.0973923	-3.699	0.0002166	I501	cardio	Other_Forms_of_Heart_Disease
9	rs8181050	22064391	G	ADD	294474	-0.0979436	-3.727	0.0001937	I501	cardio	Other_Forms_of_Heart_Disease
9	rs10811647	22065002	G	ADD	294054	0.130151	5.064	4.095e-07	I501	cardio	Other_Forms_of_Heart_Disease
9	rs1333039	22065657	G	ADD	294842	-0.0969515	-3.69	0.0002243	I501	cardio	Other_Forms_of_Heart_Disease
9	rs10965223	22067004	G	ADD	295158	-0.098716	-3.758	0.0001709	I501	cardio	Other_Forms_of_Heart_Disease
9	rs10965224	22067276	T	ADD	295200	-0.0979436	-3.731	0.0001906	I501	cardio	Other_Forms_of_Heart_Disease
9	rs10811648	22067542	C	ADD	294659	-0.0961806	-3.662	0.0002506	I501	cardio	Other_Forms_of_Heart_Disease
9	rs10811649	22067554	C	ADD	294788	-0.0957403	-3.647	0.0002657	I501	cardio	Other_Forms_of_Heart_Disease
9	rs10811650	22067593	G	ADD	294513	0.131905	5.149	2.619e-07	I501	cardio	Other_Forms_of_Heart_Disease
9	rs10811651	22067830	G	ADD	295241	-0.0986056	-3.756	0.0001729	I501	cardio	Other_Forms_of_Heart_Disease
9	rs4977756	22068652	G	ADD	295423	-0.0989367	-3.771	0.0001628	I501	cardio	Other_Forms_of_Heart_Disease
9	rs4451405	22071750	C	ADD	292935	-0.0961806	-3.658	0.000254	I501	cardio	Other_Forms_of_Heart_Disease
9	rs9632884	22072301	G	ADD	292316	-0.125751	-4.898	9.665e-07	I501	cardio	Other_Forms_of_Heart_Disease
9	rs10757270	22072719	G	ADD	291561	0.126633	4.915	8.889e-07	I501	cardio	Other_Forms_of_Heart_Disease
9	rs10757271	22076795	A	ADD	292876	-0.125751	-4.923	8.513e-07	I501	cardio	Other_Forms_of_Heart_Disease
9	rs10116277	22081397	G	ADD	295132	-0.120446	-4.725	2.306e-06	I501	cardio	Other_Forms_of_Heart_Disease
9	rs6475606	22081850	C	ADD	295423	-0.121332	-4.754	1.994e-06	I501	cardio	Other_Forms_of_Heart_Disease
9	rs1537370	22084310	C	ADD	292811	-0.123986	-4.833	1.348e-06	I501	cardio	Other_Forms_of_Heart_Disease
9	rs1970112	22085598	C	ADD	292264	0.119559	4.681	2.85e-06	I501	cardio	Other_Forms_of_Heart_Disease
9	rs10738606	22088090	A	ADD	295183	-0.135405	-5.3	1.16e-07	I501	cardio	Other_Forms_of_Heart_Disease
9	rs10738607	22088094	A	ADD	295185	-0.135405	-5.299	1.162e-07	I501	cardio	Other_Forms_of_Heart_Disease
9	rs10757272	22088260	C	ADD	295423	-0.132781	-5.199	2.002e-07	I501	cardio	Other_Forms_of_Heart_Disease
9	rs10757274	22096055	A	ADD	295423	-0.13715	-5.357	8.476e-08	I501	cardio	Other_Forms_of_Heart_Disease
9	rs4977574	22098574	A	ADD	295423	-0.138021	-5.405	6.482e-08	I501	cardio	Other_Forms_of_Heart_Disease
9	rs2891168	22098619	A	ADD	295267	-0.138021	-5.407	6.392e-08	I501	cardio	Other_Forms_of_Heart_Disease
9	rs1537371	22099568	C	ADD	294617	-0.14842	-5.81	6.256e-09	I501	cardio	Other_Forms_of_Heart_Disease
9	rs1556516	22100176	G	ADD	294460	-0.14842	-5.801	6.606e-09	I501	cardio	Other_Forms_of_Heart_Disease
9	rs7859727	22102165	C	ADD	294329	-0.135405	-5.284	1.261e-07	I501	cardio	Other_Forms_of_Heart_Disease
9	rs1537372	22103183	T	ADD	290573	0.139762	5.4	6.671e-08	I501	cardio	Other_Forms_of_Heart_Disease
9	rs1537373	22103341	T	ADD	294243	-0.144966	-5.651	1.592e-08	I501	cardio	Other_Forms_of_Heart_Disease
9	rs1333042	22103813	A	ADD	294412	-0.14583	-5.695	1.234e-08	I501	cardio	Other_Forms_of_Heart_Disease
9	rs7859362	22105927	T	ADD	294794	-0.147225	-5.745	9.175e-09	I501	cardio	Other_Forms_of_Heart_Disease
9	rs10757275	22106225	G	ADD	294416	-0.139837	-5.455	4.885e-08	I501	cardio	Other_Forms_of_Heart_Disease
9	rs6475609	22106271	A	ADD	294779	-0.146761	-5.727	1.024e-08	I501	cardio	Other_Forms_of_Heart_Disease
9	rs1333043	22106731	T	ADD	294770	-0.147109	-5.74	9.458e-09	I501	cardio	Other_Forms_of_Heart_Disease
9	rs1412834	22110131	T	ADD	294925	-0.147109	-5.746	9.114e-09	I501	cardio	Other_Forms_of_Heart_Disease
9	rs10738609	22114495	A	ADD	292941	-0.140631	-5.477	4.319e-08	I501	cardio	Other_Forms_of_Heart_Disease
9	rs2383206	22115026	A	ADD	294994	-0.145257	-5.672	1.409e-08	I501	cardio	Other_Forms_of_Heart_Disease
9	rs944797	22115286	T	ADD	294976	-0.145257	-5.671	1.417e-08	I501	cardio	Other_Forms_of_Heart_Disease
9	rs1537375	22116071	T	ADD	294851	-0.138343	-5.404	6.51e-08	I501	cardio	Other_Forms_of_Heart_Disease
9	rs1537376	22116220	T	ADD	294920	-0.145257	-5.673	1.401e-08	I501	cardio	Other_Forms_of_Heart_Disease
9	rs1333045	22119195	T	ADD	292627	-0.112609	-4.391	1.129e-05	I501	cardio	Other_Forms_of_Heart_Disease
9	rs7857118	22124140	A	ADD	294698	-0.153384	-5.991	2.089e-09	I501	cardio	Other_Forms_of_Heart_Disease
9	rs10757277	22124450	G	ADD	295300	0.131028	5.154	2.551e-07	I501	cardio	Other_Forms_of_Heart_Disease
9	rs10811656	22124472	T	ADD	294526	0.131028	5.142	2.718e-07	I501	cardio	Other_Forms_of_Heart_Disease
9	rs10757278	22124477	G	ADD	295423	0.131028	5.146	2.664e-07	I501	cardio	Other_Forms_of_Heart_Disease
9	rs1333047	22124504	A	ADD	294756	-0.140631	-5.506	3.669e-08	I501	cardio	Other_Forms_of_Heart_Disease
9	rs1333049	22125503	C	ADD	295423	0.131028	5.148	2.635e-07	I501	cardio	Other_Forms_of_Heart_Disease
19	rs769449	45410002	A	ADD	295423	0.129272	3.549	0.0003866	I501	cardio	Other_Forms_of_Heart_Disease
19	rs429358	45411941	C	ADD	295423	0.117783	3.483	0.000496	I501	cardio	Other_Forms_of_Heart_Disease
19	rs10414043	45415713	A	ADD	293780	0.139762	3.833	0.0001264	I501	cardio	Other_Forms_of_Heart_Disease
19	rs7256200	45415935	T	ADD	293745	0.138892	3.811	0.0001385	I501	cardio	Other_Forms_of_Heart_Disease
19	rs12721046	45421254	A	ADD	293391	0.143234	4.278	1.882e-05	I501	cardio	Other_Forms_of_Heart_Disease
19	rs12721051	45422160	G	ADD	294884	0.122218	3.912	9.172e-05	I501	cardio	Other_Forms_of_Heart_Disease
19	rs56131196	45422846	A	ADD	295234	0.122218	3.905	9.429e-05	I501	cardio	Other_Forms_of_Heart_Disease
19	rs4420638	45422946	G	ADD	295423	0.121332	3.888	0.000101	I501	cardio	Other_Forms_of_Heart_Disease
19	rs111789331	45427125	A	ADD	282074	0.164667	4.739	2.15e-06	I501	cardio	Other_Forms_of_Heart_Disease
19	rs66626994	45428234	A	ADD	276478	0.158712	4.479	7.484e-06	I501	cardio	Other_Forms_of_Heart_Disease
9	rs10757277	22124450	G	ADD	295300	0.0998453	3.413	0.000642	I517	cardio	Other_Forms_of_Heart_Disease
9	rs10811656	22124472	T	ADD	294526	0.101654	3.45	0.0005603	I517	cardio	Other_Forms_of_Heart_Disease
9	rs10757278	22124477	G	ADD	295423	0.0998453	3.414	0.00064	I517	cardio	Other_Forms_of_Heart_Disease
9	rs1333047	22124504	A	ADD	294756	-0.10436	-3.553	0.0003805	I517	cardio	Other_Forms_of_Heart_Disease
9	rs1333049	22125503	C	ADD	295423	0.0998453	3.415	0.0006375	I517	cardio	Other_Forms_of_Heart_Disease
9	rs1333045	22119195	T	ADD	292627	-0.244623	-3.605	0.0003125	I609	cardio	Cerebrovascular_Diseases
9	rs10757271	22076795	A	ADD	292876	-0.166362	-3.451	0.0005588	I652	cardio	Cerebrovascular_Diseases
9	rs10116277	22081397	G	ADD	295132	-0.178146	-3.697	0.0002185	I652	cardio	Cerebrovascular_Diseases
9	rs6475606	22081850	C	ADD	295423	-0.178983	-3.718	0.0002008	I652	cardio	Cerebrovascular_Diseases
9	rs1537370	22084310	C	ADD	292811	-0.183987	-3.802	0.0001435	I652	cardio	Cerebrovascular_Diseases
9	rs1970112	22085598	C	ADD	292264	0.170586	3.52	0.0004312	I652	cardio	Cerebrovascular_Diseases
9	rs10738606	22088090	A	ADD	295183	-0.193097	-4.016	5.929e-05	I652	cardio	Cerebrovascular_Diseases
9	rs10738607	22088094	A	ADD	295185	-0.193097	-4.015	5.938e-05	I652	cardio	Cerebrovascular_Diseases
9	rs10757272	22088260	C	ADD	295423	-0.19062	-3.954	7.698e-05	I652	cardio	Cerebrovascular_Diseases
9	rs10757274	22096055	A	ADD	295423	-0.189794	-3.934	8.359e-05	I652	cardio	Cerebrovascular_Diseases
9	rs4977574	22098574	A	ADD	295423	-0.194744	-4.043	5.267e-05	I652	cardio	Cerebrovascular_Diseases
9	rs2891168	22098619	A	ADD	295267	-0.194744	-4.044	5.245e-05	I652	cardio	Cerebrovascular_Diseases
9	rs1537371	22099568	C	ADD	294617	-0.207827	-4.307	1.652e-05	I652	cardio	Cerebrovascular_Diseases
9	rs1556516	22100176	G	ADD	294460	-0.207014	-4.287	1.808e-05	I652	cardio	Cerebrovascular_Diseases
9	rs7859727	22102165	C	ADD	294329	-0.194744	-4.035	5.46e-05	I652	cardio	Cerebrovascular_Diseases
9	rs1537372	22103183	T	ADD	290573	0.162119	3.344	0.0008251	I652	cardio	Cerebrovascular_Diseases
9	rs1537373	22103341	T	ADD	294243	-0.207014	-4.298	1.721e-05	I652	cardio	Cerebrovascular_Diseases
9	rs1333042	22103813	A	ADD	294412	-0.208639	-4.324	1.531e-05	I652	cardio	Cerebrovascular_Diseases
9	rs7859362	22105927	T	ADD	294794	-0.195042	-4.033	5.518e-05	I652	cardio	Cerebrovascular_Diseases
9	rs10757275	22106225	G	ADD	294416	-0.17817	-3.689	0.0002256	I652	cardio	Cerebrovascular_Diseases
9	rs6475609	22106271	A	ADD	294779	-0.195164	-4.035	5.459e-05	I652	cardio	Cerebrovascular_Diseases
9	rs1333043	22106731	T	ADD	294770	-0.195042	-4.03	5.569e-05	I652	cardio	Cerebrovascular_Diseases
9	rs1412834	22110131	T	ADD	294925	-0.194192	-4.013	5.993e-05	I652	cardio	Cerebrovascular_Diseases
9	rs10738609	22114495	A	ADD	292941	-0.173953	-3.598	0.0003206	I652	cardio	Cerebrovascular_Diseases
9	rs2383206	22115026	A	ADD	294994	-0.188018	-3.884	0.0001029	I652	cardio	Cerebrovascular_Diseases
9	rs944797	22115286	T	ADD	294976	-0.188018	-3.883	0.000103	I652	cardio	Cerebrovascular_Diseases
9	rs1537375	22116071	T	ADD	294851	-0.17829	-3.69	0.0002242	I652	cardio	Cerebrovascular_Diseases
9	rs1537376	22116220	T	ADD	294920	-0.188018	-3.884	0.0001026	I652	cardio	Cerebrovascular_Diseases
9	rs7857118	22124140	A	ADD	294698	-0.196623	-4.067	4.752e-05	I652	cardio	Cerebrovascular_Diseases
9	rs10811656	22124472	T	ADD	294526	0.158712	3.293	0.0009915	I652	cardio	Cerebrovascular_Diseases
9	rs10757278	22124477	G	ADD	295423	0.158712	3.307	0.0009429	I652	cardio	Cerebrovascular_Diseases
9	rs1333047	22124504	A	ADD	294756	-0.173113	-3.587	0.0003339	I652	cardio	Cerebrovascular_Diseases
9	rs1333049	22125503	C	ADD	295423	0.160417	3.332	0.0008613	I652	cardio	Cerebrovascular_Diseases
19	rs769449	45410002	A	ADD	295423	0.224742	3.383	0.0007182	I652	cardio	Cerebrovascular_Diseases
19	rs429358	45411941	C	ADD	295423	0.203757	3.292	0.0009963	I652	cardio	Cerebrovascular_Diseases
19	rs10414043	45415713	A	ADD	293780	0.236652	3.577	0.000347	I652	cardio	Cerebrovascular_Diseases
19	rs7256200	45415935	T	ADD	293745	0.235862	3.56	0.0003712	I652	cardio	Cerebrovascular_Diseases
19	rs12721046	45421254	A	ADD	293391	0.225541	3.68	0.0002329	I652	cardio	Cerebrovascular_Diseases
19	rs111789331	45427125	A	ADD	282074	0.223943	3.478	0.0005043	I652	cardio	Cerebrovascular_Diseases
19	rs66626994	45428234	A	ADD	276478	0.260054	4.036	5.439e-05	I652	cardio	Cerebrovascular_Diseases
6	rs1064701	32546795	T	ADD	232956	0.45362	3.962	7.422e-05	I672	cardio	Cerebrovascular_Diseases
19	rs34342646	45388130	A	ADD	291877	0.235072	3.605	0.0003122	I678	cardio	Cerebrovascular_Diseases
19	rs34095326	45395844	A	ADD	293615	0.263133	3.641	0.000272	I678	cardio	Cerebrovascular_Diseases
19	rs769449	45410002	A	ADD	295423	0.230318	3.333	0.0008598	I678	cardio	Cerebrovascular_Diseases
19	rs10414043	45415713	A	ADD	293780	0.232698	3.359	0.000782	I678	cardio	Cerebrovascular_Diseases
19	rs7256200	45415935	T	ADD	293745	0.231112	3.342	0.0008324	I678	cardio	Cerebrovascular_Diseases
9	rs10811647	22065002	G	ADD	294054	0.354873	4.017	5.896e-05	I7020	cardio	Diseases_of_Blood_Vessels
9	rs10811650	22067593	G	ADD	294513	0.361165	4.101	4.111e-05	I7020	cardio	Diseases_of_Blood_Vessels
9	rs9632884	22072301	G	ADD	292316	-0.340749	-3.828	0.000129	I7020	cardio	Diseases_of_Blood_Vessels
9	rs10757270	22072719	G	ADD	291561	0.352064	3.977	6.991e-05	I7020	cardio	Diseases_of_Blood_Vessels
9	rs10757271	22076795	A	ADD	292876	-0.370874	-4.163	3.141e-05	I7020	cardio	Diseases_of_Blood_Vessels
9	rs10116277	22081397	G	ADD	295132	-0.363948	-4.092	4.268e-05	I7020	cardio	Diseases_of_Blood_Vessels
9	rs6475606	22081850	C	ADD	295423	-0.361861	-4.075	4.595e-05	I7020	cardio	Diseases_of_Blood_Vessels
9	rs1537370	22084310	C	ADD	292811	-0.363948	-4.055	5.019e-05	I7020	cardio	Diseases_of_Blood_Vessels
9	rs1970112	22085598	C	ADD	292264	0.37638	4.206	2.604e-05	I7020	cardio	Diseases_of_Blood_Vessels
9	rs10738606	22088090	A	ADD	295183	-0.41871	-4.69	2.728e-06	I7020	cardio	Diseases_of_Blood_Vessels
9	rs10738607	22088094	A	ADD	295185	-0.41871	-4.69	2.73e-06	I7020	cardio	Diseases_of_Blood_Vessels
9	rs10757272	22088260	C	ADD	295423	-0.414755	-4.647	3.362e-06	I7020	cardio	Diseases_of_Blood_Vessels
9	rs10757274	22096055	A	ADD	295423	-0.420682	-4.704	2.55e-06	I7020	cardio	Diseases_of_Blood_Vessels
9	rs4977574	22098574	A	ADD	295423	-0.420682	-4.71	2.472e-06	I7020	cardio	Diseases_of_Blood_Vessels
9	rs2891168	22098619	A	ADD	295267	-0.421338	-4.712	2.457e-06	I7020	cardio	Diseases_of_Blood_Vessels
9	rs1537371	22099568	C	ADD	294617	-0.416735	-4.643	3.431e-06	I7020	cardio	Diseases_of_Blood_Vessels
9	rs1556516	22100176	G	ADD	294460	-0.416075	-4.633	3.603e-06	I7020	cardio	Diseases_of_Blood_Vessels
9	rs7859727	22102165	C	ADD	294329	-0.410121	-4.593	4.365e-06	I7020	cardio	Diseases_of_Blood_Vessels
9	rs1537372	22103183	T	ADD	290573	0.425921	4.785	1.713e-06	I7020	cardio	Diseases_of_Blood_Vessels
9	rs1537373	22103341	T	ADD	294243	-0.420682	-4.679	2.88e-06	I7020	cardio	Diseases_of_Blood_Vessels
9	rs1333042	22103813	A	ADD	294412	-0.42396	-4.718	2.384e-06	I7020	cardio	Diseases_of_Blood_Vessels
9	rs7859362	22105927	T	ADD	294794	-0.422204	-4.682	2.846e-06	I7020	cardio	Diseases_of_Blood_Vessels
9	rs10757275	22106225	G	ADD	294416	-0.428478	-4.765	1.889e-06	I7020	cardio	Diseases_of_Blood_Vessels
9	rs6475609	22106271	A	ADD	294779	-0.422357	-4.683	2.827e-06	I7020	cardio	Diseases_of_Blood_Vessels
9	rs1333043	22106731	T	ADD	294770	-0.422052	-4.681	2.861e-06	I7020	cardio	Diseases_of_Blood_Vessels
9	rs1412834	22110131	T	ADD	294925	-0.42312	-4.682	2.841e-06	I7020	cardio	Diseases_of_Blood_Vessels
9	rs10738609	22114495	A	ADD	292941	-0.441476	-4.869	1.123e-06	I7020	cardio	Diseases_of_Blood_Vessels
9	rs2383206	22115026	A	ADD	294994	-0.4351	-4.819	1.442e-06	I7020	cardio	Diseases_of_Blood_Vessels
9	rs944797	22115286	T	ADD	294976	-0.434945	-4.819	1.444e-06	I7020	cardio	Diseases_of_Blood_Vessels
9	rs1537375	22116071	T	ADD	294851	-0.426944	-4.743	2.111e-06	I7020	cardio	Diseases_of_Blood_Vessels
9	rs1537376	22116220	T	ADD	294920	-0.4351	-4.82	1.435e-06	I7020	cardio	Diseases_of_Blood_Vessels
9	rs1333045	22119195	T	ADD	292627	-0.438815	-4.85	1.237e-06	I7020	cardio	Diseases_of_Blood_Vessels
9	rs7857118	22124140	A	ADD	294698	-0.423884	-4.708	2.5e-06	I7020	cardio	Diseases_of_Blood_Vessels
9	rs10757277	22124450	G	ADD	295300	0.443403	4.968	6.782e-07	I7020	cardio	Diseases_of_Blood_Vessels
9	rs10811656	22124472	T	ADD	294526	0.435024	4.864	1.15e-06	I7020	cardio	Diseases_of_Blood_Vessels
9	rs10757278	22124477	G	ADD	295423	0.443403	4.959	7.071e-07	I7020	cardio	Diseases_of_Blood_Vessels
9	rs1333047	22124504	A	ADD	294756	-0.438255	-4.892	9.959e-07	I7020	cardio	Diseases_of_Blood_Vessels
9	rs1333049	22125503	C	ADD	295423	0.449163	5.029	4.933e-07	I7020	cardio	Diseases_of_Blood_Vessels
9	rs10757271	22076795	A	ADD	292876	-0.222343	-3.522	0.0004277	I702	cardio	Diseases_of_Blood_Vessels
9	rs10116277	22081397	G	ADD	295132	-0.218332	-3.462	0.0005356	I702	cardio	Diseases_of_Blood_Vessels
9	rs6475606	22081850	C	ADD	295423	-0.216723	-3.441	0.0005803	I702	cardio	Diseases_of_Blood_Vessels
9	rs1537370	22084310	C	ADD	292811	-0.221542	-3.508	0.0004515	I702	cardio	Diseases_of_Blood_Vessels
9	rs1970112	22085598	C	ADD	292264	0.215111	3.408	0.0006541	I702	cardio	Diseases_of_Blood_Vessels
9	rs10738606	22088090	A	ADD	295183	-0.232698	-3.685	0.000229	I702	cardio	Diseases_of_Blood_Vessels
9	rs10738607	22088094	A	ADD	295185	-0.231905	-3.684	0.0002299	I702	cardio	Diseases_of_Blood_Vessels
9	rs10757272	22088260	C	ADD	295423	-0.223943	-3.559	0.000372	I702	cardio	Diseases_of_Blood_Vessels
9	rs10757274	22096055	A	ADD	295423	-0.230318	-3.647	0.0002648	I702	cardio	Diseases_of_Blood_Vessels
9	rs4977574	22098574	A	ADD	295423	-0.234281	-3.718	0.0002005	I702	cardio	Diseases_of_Blood_Vessels
9	rs2891168	22098619	A	ADD	295267	-0.234281	-3.719	0.0001998	I702	cardio	Diseases_of_Blood_Vessels
9	rs1537371	22099568	C	ADD	294617	-0.246079	-3.889	0.0001006	I702	cardio	Diseases_of_Blood_Vessels
9	rs1556516	22100176	G	ADD	294460	-0.245296	-3.875	0.0001066	I702	cardio	Diseases_of_Blood_Vessels
9	rs7859727	22102165	C	ADD	294329	-0.224742	-3.555	0.0003779	I702	cardio	Diseases_of_Blood_Vessels
9	rs1537372	22103183	T	ADD	290573	0.24059	3.788	0.0001517	I702	cardio	Diseases_of_Blood_Vessels
9	rs1537373	22103341	T	ADD	294243	-0.235862	-3.739	0.0001848	I702	cardio	Diseases_of_Blood_Vessels
9	rs1333042	22103813	A	ADD	294412	-0.244514	-3.872	0.0001079	I702	cardio	Diseases_of_Blood_Vessels
9	rs7859362	22105927	T	ADD	294794	-0.23775	-3.749	0.0001772	I702	cardio	Diseases_of_Blood_Vessels
9	rs10757275	22106225	G	ADD	294416	-0.226775	-3.586	0.0003364	I702	cardio	Diseases_of_Blood_Vessels
9	rs6475609	22106271	A	ADD	294779	-0.237877	-3.751	0.0001761	I702	cardio	Diseases_of_Blood_Vessels
9	rs1333043	22106731	T	ADD	294770	-0.23775	-3.748	0.0001783	I702	cardio	Diseases_of_Blood_Vessels
9	rs1412834	22110131	T	ADD	294925	-0.236736	-3.734	0.0001885	I702	cardio	Diseases_of_Blood_Vessels
9	rs10738609	22114495	A	ADD	292941	-0.227136	-3.581	0.0003428	I702	cardio	Diseases_of_Blood_Vessels
9	rs2383206	22115026	A	ADD	294994	-0.233952	-3.692	0.0002228	I702	cardio	Diseases_of_Blood_Vessels
9	rs944797	22115286	T	ADD	294976	-0.233952	-3.691	0.0002231	I702	cardio	Diseases_of_Blood_Vessels
9	rs1537375	22116071	T	ADD	294851	-0.225271	-3.559	0.0003724	I702	cardio	Diseases_of_Blood_Vessels
9	rs1537376	22116220	T	ADD	294920	-0.234584	-3.698	0.0002176	I702	cardio	Diseases_of_Blood_Vessels
9	rs1333045	22119195	T	ADD	292627	-0.24029	-3.778	0.0001578	I702	cardio	Diseases_of_Blood_Vessels
9	rs7857118	22124140	A	ADD	294698	-0.233068	-3.669	0.0002432	I702	cardio	Diseases_of_Blood_Vessels
9	rs10757277	22124450	G	ADD	295300	0.251537	3.989	6.634e-05	I702	cardio	Diseases_of_Blood_Vessels
9	rs10811656	22124472	T	ADD	294526	0.24998	3.961	7.465e-05	I702	cardio	Diseases_of_Blood_Vessels
9	rs10757278	22124477	G	ADD	295423	0.250759	3.975	7.024e-05	I702	cardio	Diseases_of_Blood_Vessels
9	rs1333047	22124504	A	ADD	294756	-0.260054	-4.11	3.948e-05	I702	cardio	Diseases_of_Blood_Vessels
9	rs1333049	22125503	C	ADD	295423	0.24059	3.824	0.0001315	I702	cardio	Diseases_of_Blood_Vessels
9	rs10811647	22065002	G	ADD	294054	0.231905	4.452	8.51e-06	I714	cardio	Diseases_of_Blood_Vessels
9	rs10811650	22067593	G	ADD	294513	0.23349	4.497	6.9e-06	I714	cardio	Diseases_of_Blood_Vessels
9	rs9632884	22072301	G	ADD	292316	-0.246079	-4.703	2.563e-06	I714	cardio	Diseases_of_Blood_Vessels
9	rs10757270	22072719	G	ADD	291561	0.216723	4.148	3.354e-05	I714	cardio	Diseases_of_Blood_Vessels
9	rs10757271	22076795	A	ADD	292876	-0.236652	-4.522	6.127e-06	I714	cardio	Diseases_of_Blood_Vessels
9	rs10116277	22081397	G	ADD	295132	-0.24686	-4.737	2.167e-06	I714	cardio	Diseases_of_Blood_Vessels
9	rs6475606	22081850	C	ADD	295423	-0.245296	-4.717	2.398e-06	I714	cardio	Diseases_of_Blood_Vessels
9	rs1537370	22084310	C	ADD	292811	-0.263133	-5.019	5.203e-07	I714	cardio	Diseases_of_Blood_Vessels
9	rs1970112	22085598	C	ADD	292264	0.260825	4.963	6.946e-07	I714	cardio	Diseases_of_Blood_Vessels
9	rs10738606	22088090	A	ADD	295183	-0.269263	-5.162	2.443e-07	I714	cardio	Diseases_of_Blood_Vessels
9	rs10738607	22088094	A	ADD	295185	-0.269263	-5.162	2.45e-07	I714	cardio	Diseases_of_Blood_Vessels
9	rs10757272	22088260	C	ADD	295423	-0.265436	-5.086	3.648e-07	I714	cardio	Diseases_of_Blood_Vessels
9	rs10757274	22096055	A	ADD	295423	-0.287432	-5.503	3.737e-08	I714	cardio	Diseases_of_Blood_Vessels
9	rs4977574	22098574	A	ADD	295423	-0.291176	-5.564	2.642e-08	I714	cardio	Diseases_of_Blood_Vessels
9	rs2891168	22098619	A	ADD	295267	-0.291176	-5.564	2.641e-08	I714	cardio	Diseases_of_Blood_Vessels
9	rs1537371	22099568	C	ADD	294617	-0.29267	-5.582	2.384e-08	I714	cardio	Diseases_of_Blood_Vessels
9	rs1556516	22100176	G	ADD	294460	-0.291923	-5.562	2.668e-08	I714	cardio	Diseases_of_Blood_Vessels
9	rs7859727	22102165	C	ADD	294329	-0.283674	-5.418	6.024e-08	I714	cardio	Diseases_of_Blood_Vessels
9	rs1537372	22103183	T	ADD	290573	0.276115	5.27	1.361e-07	I714	cardio	Diseases_of_Blood_Vessels
9	rs1537373	22103341	T	ADD	294243	-0.286682	-5.472	4.455e-08	I714	cardio	Diseases_of_Blood_Vessels
9	rs1333042	22103813	A	ADD	294412	-0.285931	-5.457	4.833e-08	I714	cardio	Diseases_of_Blood_Vessels
9	rs7859362	22105927	T	ADD	294794	-0.275227	-5.238	1.622e-07	I714	cardio	Diseases_of_Blood_Vessels
9	rs10757275	22106225	G	ADD	294416	-0.272728	-5.195	2.049e-07	I714	cardio	Diseases_of_Blood_Vessels
9	rs6475609	22106271	A	ADD	294779	-0.275358	-5.241	1.6e-07	I714	cardio	Diseases_of_Blood_Vessels
9	rs1333043	22106731	T	ADD	294770	-0.275754	-5.243	1.576e-07	I714	cardio	Diseases_of_Blood_Vessels
9	rs1412834	22110131	T	ADD	294925	-0.274174	-5.218	1.806e-07	I714	cardio	Diseases_of_Blood_Vessels
9	rs10738609	22114495	A	ADD	292941	-0.282167	-5.361	8.291e-08	I714	cardio	Diseases_of_Blood_Vessels
9	rs2383206	22115026	A	ADD	294994	-0.28462	-5.414	6.161e-08	I714	cardio	Diseases_of_Blood_Vessels
9	rs944797	22115286	T	ADD	294976	-0.28462	-5.414	6.163e-08	I714	cardio	Diseases_of_Blood_Vessels
9	rs1537375	22116071	T	ADD	294851	-0.273253	-5.203	1.966e-07	I714	cardio	Diseases_of_Blood_Vessels
9	rs1537376	22116220	T	ADD	294920	-0.284753	-5.417	6.067e-08	I714	cardio	Diseases_of_Blood_Vessels
9	rs1333045	22119195	T	ADD	292627	-0.263055	-5.003	5.631e-07	I714	cardio	Diseases_of_Blood_Vessels
9	rs7857118	22124140	A	ADD	294698	-0.295714	-5.624	1.862e-08	I714	cardio	Diseases_of_Blood_Vessels
9	rs10757277	22124450	G	ADD	295300	0.294906	5.65	1.603e-08	I714	cardio	Diseases_of_Blood_Vessels
9	rs10811656	22124472	T	ADD	294526	0.287432	5.513	3.534e-08	I714	cardio	Diseases_of_Blood_Vessels
9	rs10757278	22124477	G	ADD	295423	0.296394	5.684	1.314e-08	I714	cardio	Diseases_of_Blood_Vessels
9	rs1333047	22124504	A	ADD	294756	-0.296394	-5.665	1.471e-08	I714	cardio	Diseases_of_Blood_Vessels
9	rs1333049	22125503	C	ADD	295423	0.287432	5.51	3.578e-08	I714	cardio	Diseases_of_Blood_Vessels
9	rs1591136	22026834	C	ADD	294960	0.103459	3.509	0.0004502	I739	cardio	Diseases_of_Blood_Vessels
9	rs7049105	22028801	G	ADD	295204	0.10436	3.517	0.0004361	I739	cardio	Diseases_of_Blood_Vessels
9	rs2151280	22034719	A	ADD	294737	0.109751	3.721	0.0001984	I739	cardio	Diseases_of_Blood_Vessels
9	rs1333036	22043819	C	ADD	294873	0.107059	3.602	0.0003162	I739	cardio	Diseases_of_Blood_Vessels
9	rs7027950	22048391	T	ADD	294228	0.119559	4.03	5.57e-05	I739	cardio	Diseases_of_Blood_Vessels
9	rs10757265	22048859	C	ADD	294368	0.118672	4.003	6.251e-05	I739	cardio	Diseases_of_Blood_Vessels
9	rs10757266	22049555	T	ADD	294279	0.120446	4.059	4.927e-05	I739	cardio	Diseases_of_Blood_Vessels
9	rs944800	22050898	A	ADD	293027	-0.124543	-3.845	0.0001205	I739	cardio	Diseases_of_Blood_Vessels
9	rs7027048	22053709	G	ADD	295217	0.123986	4.207	2.591e-05	I739	cardio	Diseases_of_Blood_Vessels
9	rs7874604	22054690	C	ADD	294904	0.120446	4.066	4.779e-05	I739	cardio	Diseases_of_Blood_Vessels
9	rs2383204	22055048	G	ADD	294552	0.123986	4.185	2.847e-05	I739	cardio	Diseases_of_Blood_Vessels
9	rs7853090	22056295	T	ADD	293565	-0.133646	-4.414	1.014e-05	I739	cardio	Diseases_of_Blood_Vessels
9	rs7866783	22056359	A	ADD	293468	-0.132161	-4.365	1.271e-05	I739	cardio	Diseases_of_Blood_Vessels
9	rs10120688	22056499	A	ADD	293030	0.132781	4.463	8.097e-06	I739	cardio	Diseases_of_Blood_Vessels
9	rs2383205	22060935	A	ADD	293743	-0.135934	-4.429	9.457e-06	I739	cardio	Diseases_of_Blood_Vessels
9	rs1537378	22061614	A	ADD	294148	-0.133303	-4.346	1.383e-05	I739	cardio	Diseases_of_Blood_Vessels
9	rs8181050	22064391	G	ADD	294474	-0.139032	-4.535	5.769e-06	I739	cardio	Diseases_of_Blood_Vessels
9	rs10811647	22065002	G	ADD	294054	0.189794	6.408	1.471e-10	I739	cardio	Diseases_of_Blood_Vessels
9	rs1333039	22065657	G	ADD	294842	-0.136507	-4.462	8.109e-06	I739	cardio	Diseases_of_Blood_Vessels
9	rs10965223	22067004	G	ADD	295158	-0.136278	-4.456	8.352e-06	I739	cardio	Diseases_of_Blood_Vessels
9	rs10965224	22067276	T	ADD	295200	-0.136851	-4.475	7.638e-06	I739	cardio	Diseases_of_Blood_Vessels
9	rs10811648	22067542	C	ADD	294659	-0.136278	-4.455	8.374e-06	I739	cardio	Diseases_of_Blood_Vessels
9	rs10811649	22067554	C	ADD	294788	-0.136851	-4.474	7.669e-06	I739	cardio	Diseases_of_Blood_Vessels
9	rs10811650	22067593	G	ADD	294513	0.187309	6.312	2.759e-10	I739	cardio	Diseases_of_Blood_Vessels
9	rs10811651	22067830	G	ADD	295241	-0.136737	-4.472	7.756e-06	I739	cardio	Diseases_of_Blood_Vessels
9	rs4977756	22068652	G	ADD	295423	-0.135018	-4.418	9.978e-06	I739	cardio	Diseases_of_Blood_Vessels
9	rs4451405	22071750	C	ADD	292935	-0.120925	-3.951	7.77e-05	I739	cardio	Diseases_of_Blood_Vessels
9	rs9632884	22072301	G	ADD	292316	-0.198851	-6.693	2.192e-11	I739	cardio	Diseases_of_Blood_Vessels
9	rs10757270	22072719	G	ADD	291561	0.187309	6.288	3.206e-10	I739	cardio	Diseases_of_Blood_Vessels
9	rs10757271	22076795	A	ADD	292876	-0.210261	-7.061	1.656e-12	I739	cardio	Diseases_of_Blood_Vessels
9	rs10116277	22081397	G	ADD	295132	-0.21188	-7.145	8.981e-13	I739	cardio	Diseases_of_Blood_Vessels
9	rs6475606	22081850	C	ADD	295423	-0.210261	-7.104	1.21e-12	I739	cardio	Diseases_of_Blood_Vessels
9	rs1537370	22084310	C	ADD	292811	-0.208639	-7.011	2.363e-12	I739	cardio	Diseases_of_Blood_Vessels
9	rs1970112	22085598	C	ADD	292264	0.203757	6.846	7.602e-12	I739	cardio	Diseases_of_Blood_Vessels
9	rs7857345	22087473	T	ADD	289864	-0.145141	-4.269	1.965e-05	I739	cardio	Diseases_of_Blood_Vessels
9	rs10738606	22088090	A	ADD	295183	-0.215918	-7.267	3.666e-13	I739	cardio	Diseases_of_Blood_Vessels
9	rs10738607	22088094	A	ADD	295185	-0.215111	-7.267	3.689e-13	I739	cardio	Diseases_of_Blood_Vessels
9	rs10757272	22088260	C	ADD	295423	-0.216723	-7.305	2.764e-13	I739	cardio	Diseases_of_Blood_Vessels
9	rs10757274	22096055	A	ADD	295423	-0.216723	-7.316	2.563e-13	I739	cardio	Diseases_of_Blood_Vessels
9	rs4977574	22098574	A	ADD	295423	-0.218332	-7.364	1.779e-13	I739	cardio	Diseases_of_Blood_Vessels
9	rs2891168	22098619	A	ADD	295267	-0.217528	-7.338	2.17e-13	I739	cardio	Diseases_of_Blood_Vessels
9	rs1537371	22099568	C	ADD	294617	-0.220741	-7.437	1.029e-13	I739	cardio	Diseases_of_Blood_Vessels
9	rs1556516	22100176	G	ADD	294460	-0.222343	-7.47	8.014e-14	I739	cardio	Diseases_of_Blood_Vessels
9	rs7859727	22102165	C	ADD	294329	-0.216723	-7.306	2.745e-13	I739	cardio	Diseases_of_Blood_Vessels
9	rs1537372	22103183	T	ADD	290573	0.208639	6.98	2.944e-12	I739	cardio	Diseases_of_Blood_Vessels
9	rs1537373	22103341	T	ADD	294243	-0.221542	-7.455	8.987e-14	I739	cardio	Diseases_of_Blood_Vessels
9	rs1333042	22103813	A	ADD	294412	-0.220741	-7.432	1.07e-13	I739	cardio	Diseases_of_Blood_Vessels
9	rs7859362	22105927	T	ADD	294794	-0.219401	-7.361	1.826e-13	I739	cardio	Diseases_of_Blood_Vessels
9	rs10757275	22106225	G	ADD	294416	-0.215051	-7.221	5.15e-13	I739	cardio	Diseases_of_Blood_Vessels
9	rs6475609	22106271	A	ADD	294779	-0.218778	-7.338	2.164e-13	I739	cardio	Diseases_of_Blood_Vessels
9	rs1333043	22106731	T	ADD	294770	-0.218654	-7.331	2.286e-13	I739	cardio	Diseases_of_Blood_Vessels
9	rs1412834	22110131	T	ADD	294925	-0.221021	-7.414	1.223e-13	I739	cardio	Diseases_of_Blood_Vessels
9	rs10738609	22114495	A	ADD	292941	-0.219938	-7.361	1.822e-13	I739	cardio	Diseases_of_Blood_Vessels
9	rs2383206	22115026	A	ADD	294994	-0.222644	-7.472	7.923e-14	I739	cardio	Diseases_of_Blood_Vessels
9	rs944797	22115286	T	ADD	294976	-0.222644	-7.471	7.959e-14	I739	cardio	Diseases_of_Blood_Vessels
9	rs1537375	22116071	T	ADD	294851	-0.215175	-7.228	4.905e-13	I739	cardio	Diseases_of_Blood_Vessels
9	rs1537376	22116220	T	ADD	294920	-0.222769	-7.472	7.873e-14	I739	cardio	Diseases_of_Blood_Vessels
9	rs1333045	22119195	T	ADD	292627	-0.204813	-6.853	7.222e-12	I739	cardio	Diseases_of_Blood_Vessels
9	rs7857118	22124140	A	ADD	294698	-0.219899	-7.383	1.553e-13	I739	cardio	Diseases_of_Blood_Vessels
9	rs10757277	22124450	G	ADD	295300	0.223144	7.545	4.521e-14	I739	cardio	Diseases_of_Blood_Vessels
9	rs10811656	22124472	T	ADD	294526	0.222343	7.495	6.625e-14	I739	cardio	Diseases_of_Blood_Vessels
9	rs10757278	22124477	G	ADD	295423	0.223144	7.546	4.483e-14	I739	cardio	Diseases_of_Blood_Vessels
9	rs1333047	22124504	A	ADD	294756	-0.226338	-7.625	2.445e-14	I739	cardio	Diseases_of_Blood_Vessels
9	rs1333049	22125503	C	ADD	295423	0.221542	7.474	7.765e-14	I739	cardio	Diseases_of_Blood_Vessels

## Sheet: eMERGE
Chr	SNP	POS	Allele	Test	Obs_count	beta	stat	P	icd9	system	category
19	rs12972156	45387459	G	ADD	42451	0.4558	4.614	3.944e-06	icd290.0	nervous	Organic_Psychotic_Conditions
19	rs12972970	45387596	A	ADD	42451	0.4557	4.614	3.952e-06	icd290.0	nervous	Organic_Psychotic_Conditions
19	rs34342646	45388130	A	ADD	42451	0.4548	4.644	3.42e-06	icd290.0	nervous	Organic_Psychotic_Conditions
19	rs6857	45392254	T	ADD	42451	0.5418	5.863	4.549e-09	icd290.0	nervous	Organic_Psychotic_Conditions
19	rs71352238	45394336	C	ADD	42451	0.4546	4.619	3.865e-06	icd290.0	nervous	Organic_Psychotic_Conditions
19	rs2075650	45395619	G	ADD	42451	0.445	4.478	7.543e-06	icd290.0	nervous	Organic_Psychotic_Conditions
19	rs34095326	45395844	A	ADD	42451	0.3671	3.329	0.0008731	icd290.0	nervous	Organic_Psychotic_Conditions
19	rs34404554	45395909	G	ADD	42451	0.4355	4.374	1.22e-05	icd290.0	nervous	Organic_Psychotic_Conditions
19	rs11556505	45396144	T	ADD	42451	0.4354	4.372	1.229e-05	icd290.0	nervous	Organic_Psychotic_Conditions
19	rs157582	45396219	T	ADD	42451	0.4436	5.139	2.759e-07	icd290.0	nervous	Organic_Psychotic_Conditions
19	rs769449	45410002	A	ADD	42451	0.5868	5.656	1.552e-08	icd290.0	nervous	Organic_Psychotic_Conditions
19	rs429358	45411941	C	ADD	42451	0.6306	6.577	4.804e-11	icd290.0	nervous	Organic_Psychotic_Conditions
19	rs10414043	45415713	A	ADD	42451	0.5875	5.674	1.396e-08	icd290.0	nervous	Organic_Psychotic_Conditions
19	rs7256200	45415935	T	ADD	42451	0.5877	5.675	1.386e-08	icd290.0	nervous	Organic_Psychotic_Conditions
19	rs12721046	45421254	A	ADD	42451	0.5308	5.49	4.028e-08	icd290.0	nervous	Organic_Psychotic_Conditions
19	rs12721051	45422160	G	ADD	42451	0.563	6.205	5.463e-10	icd290.0	nervous	Organic_Psychotic_Conditions
19	rs56131196	45422846	A	ADD	42451	0.5695	6.285	3.274e-10	icd290.0	nervous	Organic_Psychotic_Conditions
19	rs4420638	45422946	G	ADD	42451	0.5692	6.283	3.331e-10	icd290.0	nervous	Organic_Psychotic_Conditions
19	rs111789331	45427125	A	ADD	42451	0.5258	5.435	5.465e-08	icd290.0	nervous	Organic_Psychotic_Conditions
19	rs66626994	45428234	A	ADD	42451	0.5274	5.454	4.928e-08	icd290.0	nervous	Organic_Psychotic_Conditions
19	rs12972156	45387459	G	ADD	42739	0.5066	4.334	1.462e-05	icd290.40	nervous	Organic_Psychotic_Conditions
19	rs12972970	45387596	A	ADD	42739	0.5064	4.333	1.474e-05	icd290.40	nervous	Organic_Psychotic_Conditions
19	rs34342646	45388130	A	ADD	42739	0.4745	4.072	4.662e-05	icd290.40	nervous	Organic_Psychotic_Conditions
19	rs6857	45392254	T	ADD	42739	0.5462	4.974	6.542e-07	icd290.40	nervous	Organic_Psychotic_Conditions
19	rs71352238	45394336	C	ADD	42739	0.4337	3.666	0.0002468	icd290.40	nervous	Organic_Psychotic_Conditions
19	rs2075650	45395619	G	ADD	42739	0.4587	3.865	0.0001113	icd290.40	nervous	Organic_Psychotic_Conditions
19	rs34095326	45395844	A	ADD	42739	0.4734	3.717	0.000202	icd290.40	nervous	Organic_Psychotic_Conditions
19	rs34404554	45395909	G	ADD	42739	0.4592	3.869	0.0001093	icd290.40	nervous	Organic_Psychotic_Conditions
19	rs11556505	45396144	T	ADD	42739	0.4588	3.866	0.0001106	icd290.40	nervous	Organic_Psychotic_Conditions
19	rs157582	45396219	T	ADD	42739	0.4074	3.904	9.48e-05	icd290.40	nervous	Organic_Psychotic_Conditions
19	rs769449	45410002	A	ADD	42739	0.5777	4.648	3.358e-06	icd290.40	nervous	Organic_Psychotic_Conditions
19	rs429358	45411941	C	ADD	42739	0.6243	5.486	4.104e-08	icd290.40	nervous	Organic_Psychotic_Conditions
19	rs10414043	45415713	A	ADD	42739	0.5184	4.121	3.767e-05	icd290.40	nervous	Organic_Psychotic_Conditions
19	rs7256200	45415935	T	ADD	42739	0.5188	4.124	3.723e-05	icd290.40	nervous	Organic_Psychotic_Conditions
19	rs12721046	45421254	A	ADD	42739	0.4607	3.937	8.248e-05	icd290.40	nervous	Organic_Psychotic_Conditions
19	rs12721051	45422160	G	ADD	42739	0.4987	4.585	4.534e-06	icd290.40	nervous	Organic_Psychotic_Conditions
19	rs56131196	45422846	A	ADD	42739	0.4971	4.571	4.861e-06	icd290.40	nervous	Organic_Psychotic_Conditions
19	rs4420638	45422946	G	ADD	42739	0.4974	4.574	4.776e-06	icd290.40	nervous	Organic_Psychotic_Conditions
19	rs111789331	45427125	A	ADD	42739	0.4639	3.976	7.02e-05	icd290.40	nervous	Organic_Psychotic_Conditions
19	rs66626994	45428234	A	ADD	42739	0.4656	3.993	6.518e-05	icd290.40	nervous	Organic_Psychotic_Conditions
19	rs12972156	45387459	G	ADD	42419	0.5194	7.201	5.971e-13	icd294.10	nervous	Organic_Psychotic_Conditions
19	rs12972970	45387596	A	ADD	42419	0.5193	7.199	6.057e-13	icd294.10	nervous	Organic_Psychotic_Conditions
19	rs34342646	45388130	A	ADD	42419	0.512	7.156	8.321e-13	icd294.10	nervous	Organic_Psychotic_Conditions
19	rs6857	45392254	T	ADD	42419	0.6082	8.999	2.286e-19	icd294.10	nervous	Organic_Psychotic_Conditions
19	rs71352238	45394336	C	ADD	42419	0.5169	7.192	6.37e-13	icd294.10	nervous	Organic_Psychotic_Conditions
19	rs2075650	45395619	G	ADD	42419	0.5272	7.292	3.048e-13	icd294.10	nervous	Organic_Psychotic_Conditions
19	rs34095326	45395844	A	ADD	42419	0.4855	6.187	6.126e-10	icd294.10	nervous	Organic_Psychotic_Conditions
19	rs34404554	45395909	G	ADD	42419	0.5224	7.218	5.277e-13	icd294.10	nervous	Organic_Psychotic_Conditions
19	rs11556505	45396144	T	ADD	42419	0.5222	7.215	5.381e-13	icd294.10	nervous	Organic_Psychotic_Conditions
19	rs157582	45396219	T	ADD	42419	0.4579	7.186	6.656e-13	icd294.10	nervous	Organic_Psychotic_Conditions
19	rs769449	45410002	A	ADD	42419	0.6848	9.139	6.29e-20	icd294.10	nervous	Organic_Psychotic_Conditions
19	rs429358	45411941	C	ADD	42419	0.7376	10.64	1.881e-26	icd294.10	nervous	Organic_Psychotic_Conditions
19	rs10414043	45415713	A	ADD	42419	0.6556	8.736	2.405e-18	icd294.10	nervous	Organic_Psychotic_Conditions
19	rs7256200	45415935	T	ADD	42419	0.6556	8.736	2.405e-18	icd294.10	nervous	Organic_Psychotic_Conditions
19	rs12721046	45421254	A	ADD	42419	0.5359	7.545	4.515e-14	icd294.10	nervous	Organic_Psychotic_Conditions
19	rs12721051	45422160	G	ADD	42419	0.5958	8.978	2.757e-19	icd294.10	nervous	Organic_Psychotic_Conditions
19	rs56131196	45422846	A	ADD	42419	0.5992	9.034	1.66e-19	icd294.10	nervous	Organic_Psychotic_Conditions
19	rs4420638	45422946	G	ADD	42419	0.5999	9.045	1.494e-19	icd294.10	nervous	Organic_Psychotic_Conditions
19	rs111789331	45427125	A	ADD	42419	0.5354	7.554	4.228e-14	icd294.10	nervous	Organic_Psychotic_Conditions
19	rs66626994	45428234	A	ADD	42419	0.5334	7.523	5.337e-14	icd294.10	nervous	Organic_Psychotic_Conditions
19	rs12972156	45387459	G	ADD	42252	0.3989	5.674	1.394e-08	icd294.20	nervous	Organic_Psychotic_Conditions
19	rs12972970	45387596	A	ADD	42252	0.3987	5.671	1.423e-08	icd294.20	nervous	Organic_Psychotic_Conditions
19	rs34342646	45388130	A	ADD	42252	0.3897	5.588	2.291e-08	icd294.20	nervous	Organic_Psychotic_Conditions
19	rs6857	45392254	T	ADD	42252	0.4675	7.13	1.003e-12	icd294.20	nervous	Organic_Psychotic_Conditions
19	rs71352238	45394336	C	ADD	42252	0.4245	6.105	1.027e-09	icd294.20	nervous	Organic_Psychotic_Conditions
19	rs2075650	45395619	G	ADD	42252	0.4321	6.171	6.79e-10	icd294.20	nervous	Organic_Psychotic_Conditions
19	rs34095326	45395844	A	ADD	42252	0.4361	5.761	8.382e-09	icd294.20	nervous	Organic_Psychotic_Conditions
19	rs34404554	45395909	G	ADD	42252	0.4326	6.179	6.464e-10	icd294.20	nervous	Organic_Psychotic_Conditions
19	rs11556505	45396144	T	ADD	42252	0.4325	6.177	6.543e-10	icd294.20	nervous	Organic_Psychotic_Conditions
19	rs157582	45396219	T	ADD	42252	0.3374	5.457	4.85e-08	icd294.20	nervous	Organic_Psychotic_Conditions
19	rs769449	45410002	A	ADD	42252	0.523	7.106	1.194e-12	icd294.20	nervous	Organic_Psychotic_Conditions
19	rs429358	45411941	C	ADD	42252	0.5579	8.262	1.429e-16	icd294.20	nervous	Organic_Psychotic_Conditions
19	rs10414043	45415713	A	ADD	42252	0.5144	7.013	2.332e-12	icd294.20	nervous	Organic_Psychotic_Conditions
19	rs7256200	45415935	T	ADD	42252	0.5142	7.01	2.378e-12	icd294.20	nervous	Organic_Psychotic_Conditions
19	rs12721046	45421254	A	ADD	42252	0.4375	6.354	2.101e-10	icd294.20	nervous	Organic_Psychotic_Conditions
19	rs12721051	45422160	G	ADD	42252	0.4789	7.478	7.519e-14	icd294.20	nervous	Organic_Psychotic_Conditions
19	rs56131196	45422846	A	ADD	42252	0.4827	7.542	4.612e-14	icd294.20	nervous	Organic_Psychotic_Conditions
19	rs4420638	45422946	G	ADD	42252	0.4834	7.556	4.172e-14	icd294.20	nervous	Organic_Psychotic_Conditions
19	rs111789331	45427125	A	ADD	42252	0.4437	6.463	1.026e-10	icd294.20	nervous	Organic_Psychotic_Conditions
19	rs66626994	45428234	A	ADD	42252	0.4492	6.556	5.533e-11	icd294.20	nervous	Organic_Psychotic_Conditions
19	rs12972156	45387459	G	ADD	42411	0.7577	12.71	4.921e-37	icd331.0	nervous	Other_Cerebral_Degenerations
19	rs12972970	45387596	A	ADD	42411	0.7576	12.71	5.028e-37	icd331.0	nervous	Other_Cerebral_Degenerations
19	rs34342646	45388130	A	ADD	42411	0.7485	12.67	9.116e-37	icd331.0	nervous	Other_Cerebral_Degenerations
19	rs6857	45392254	T	ADD	42411	0.8682	15.38	2.092e-53	icd331.0	nervous	Other_Cerebral_Degenerations
19	rs71352238	45394336	C	ADD	42411	0.7628	12.86	7.919e-38	icd331.0	nervous	Other_Cerebral_Degenerations
19	rs2075650	45395619	G	ADD	42411	0.768	12.85	9.042e-38	icd331.0	nervous	Other_Cerebral_Degenerations
19	rs34095326	45395844	A	ADD	42411	0.6996	10.81	3.009e-27	icd331.0	nervous	Other_Cerebral_Degenerations
19	rs34404554	45395909	G	ADD	42411	0.7684	12.85	8.338e-38	icd331.0	nervous	Other_Cerebral_Degenerations
19	rs11556505	45396144	T	ADD	42411	0.7682	12.85	8.621e-38	icd331.0	nervous	Other_Cerebral_Degenerations
19	rs157582	45396219	T	ADD	42411	0.6771	12.73	4.021e-37	icd331.0	nervous	Other_Cerebral_Degenerations
19	rs769449	45410002	A	ADD	42411	0.9827	15.82	2.184e-56	icd331.0	nervous	Other_Cerebral_Degenerations
19	rs429358	45411941	C	ADD	42411	1.061	18.26	1.604e-74	icd331.0	nervous	Other_Cerebral_Degenerations
19	rs10414043	45415713	A	ADD	42411	0.97	15.68	1.968e-55	icd331.0	nervous	Other_Cerebral_Degenerations
19	rs7256200	45415935	T	ADD	42411	0.97	15.68	1.981e-55	icd331.0	nervous	Other_Cerebral_Degenerations
19	rs12721046	45421254	A	ADD	42411	0.7973	13.61	3.371e-42	icd331.0	nervous	Other_Cerebral_Degenerations
19	rs12721051	45422160	G	ADD	42411	0.8815	15.93	3.969e-57	icd331.0	nervous	Other_Cerebral_Degenerations
19	rs56131196	45422846	A	ADD	42411	0.8866	16.02	8.573e-58	icd331.0	nervous	Other_Cerebral_Degenerations
19	rs4420638	45422946	G	ADD	42411	0.8871	16.04	7.13e-58	icd331.0	nervous	Other_Cerebral_Degenerations
19	rs111789331	45427125	A	ADD	42411	0.8013	13.71	9.424e-43	icd331.0	nervous	Other_Cerebral_Degenerations
19	rs66626994	45428234	A	ADD	42411	0.8031	13.74	5.506e-43	icd331.0	nervous	Other_Cerebral_Degenerations
6	rs9270579	32561098	A	ADD	42703	0.1953	3.505	0.0004568	icd332.0	nervous	Other_Cerebral_Degenerations
6	rs9270926	32572435	C	ADD	42703	0.1859	3.333	0.0008588	icd332.0	nervous	Other_Cerebral_Degenerations
6	rs9267890	32202086	T	ADD	42770	0.8404	9.789	1.251e-22	icd340	nervous	Demyelinating_Diseases_of_the_CNS
6	rs9267955	32213150	A	ADD	42770	0.8172	9.688	3.398e-22	icd340	nervous	Demyelinating_Diseases_of_the_CNS
6	rs9267992	32220397	G	ADD	42770	0.8241	9.783	1.335e-22	icd340	nervous	Demyelinating_Diseases_of_the_CNS
6	rs9268104	32246919	A	ADD	42770	0.8273	9.816	9.568e-23	icd340	nervous	Demyelinating_Diseases_of_the_CNS
6	rs9268106	32247115	T	ADD	42770	0.8273	9.816	9.568e-23	icd340	nervous	Demyelinating_Diseases_of_the_CNS
6	rs9268118	32249987	T	ADD	42770	0.8594	10.19	2.289e-24	icd340	nervous	Demyelinating_Diseases_of_the_CNS
6	rs9268138	32255454	A	ADD	42770	0.8261	9.809	1.029e-22	icd340	nervous	Demyelinating_Diseases_of_the_CNS
6	rs6457535	32262406	A	ADD	42770	0.826	9.808	1.037e-22	icd340	nervous	Demyelinating_Diseases_of_the_CNS
6	rs6920338	32288089	C	ADD	42770	0.8141	9.783	1.327e-22	icd340	nervous	Demyelinating_Diseases_of_the_CNS
6	rs1064701	32546795	T	ADD	42770	0.382	5.182	2.19e-07	icd340	nervous	Demyelinating_Diseases_of_the_CNS
6	rs28366284	32560327	C	ADD	42770	0.4501	6.148	7.828e-10	icd340	nervous	Demyelinating_Diseases_of_the_CNS
6	rs9270579	32561098	A	ADD	42770	0.4429	5.975	2.303e-09	icd340	nervous	Demyelinating_Diseases_of_the_CNS
6	rs9270824	32570055	T	ADD	42770	0.424	5.743	9.318e-09	icd340	nervous	Demyelinating_Diseases_of_the_CNS
6	rs9270926	32572435	C	ADD	42770	0.4479	6.057	1.383e-09	icd340	nervous	Demyelinating_Diseases_of_the_CNS
6	rs9270949	32572975	T	ADD	42770	0.3719	5.161	2.458e-07	icd340	nervous	Demyelinating_Diseases_of_the_CNS
6	rs9271006	32574602	T	ADD	42770	0.3717	5.087	3.633e-07	icd340	nervous	Demyelinating_Diseases_of_the_CNS
6	rs9271112	32576717	T	ADD	42770	0.439	5.922	3.174e-09	icd340	nervous	Demyelinating_Diseases_of_the_CNS
6	rs9271115	32576731	C	ADD	42770	0.401	5.469	4.524e-08	icd340	nervous	Demyelinating_Diseases_of_the_CNS
6	rs9272546	32606941	T	ADD	42770	0.3501	4.849	1.238e-06	icd340	nervous	Demyelinating_Diseases_of_the_CNS
6	rs9272617	32607926	T	ADD	42770	0.3617	5.005	5.588e-07	icd340	nervous	Demyelinating_Diseases_of_the_CNS
6	rs9273532	32628736	C	ADD	42770	0.364	5.056	4.283e-07	icd340	nervous	Demyelinating_Diseases_of_the_CNS
6	rs7767167	32765182	G	ADD	42770	0.654	7.418	1.188e-13	icd340	nervous	Demyelinating_Diseases_of_the_CNS
6	rs7767167	32765182	G	ADD	42818	0.4388	3.989	6.638e-05	icd345.41	nervous	Episodic_and_Paroxysmal_Disorders
6	rs28366284	32560327	C	ADD	36383	-0.06155	-3.337	0.0008469	icd401.9	cardio	Hypertensive_Disease
6	rs9270824	32570055	T	ADD	40341	-0.1053	-3.481	0.0004995	icd403.90	cardio	Hypertensive_Disease
6	rs9270949	32572975	T	ADD	40341	-0.1055	-3.678	0.000235	icd403.90	cardio	Hypertensive_Disease
6	rs9273532	32628736	C	ADD	40341	-0.1016	-3.6	0.0003183	icd403.90	cardio	Hypertensive_Disease
19	rs12721046	45421254	A	ADD	40341	-0.1438	-3.424	0.000616	icd403.90	cardio	Hypertensive_Disease
19	rs111789331	45427125	A	ADD	40341	-0.1416	-3.384	0.0007139	icd403.90	cardio	Hypertensive_Disease
4	rs13125101	81174592	A	ADD	42180	-0.2148	-4.253	2.105e-05	icd403.91	cardio	Hypertensive_Disease
4	rs12509595	81182554	C	ADD	42180	-0.2139	-4.23	2.339e-05	icd403.91	cardio	Hypertensive_Disease
4	rs16998073	81184341	T	ADD	42180	-0.2064	-4.085	4.41e-05	icd403.91	cardio	Hypertensive_Disease
6	rs9270949	32572975	T	ADD	42180	-0.1714	-3.752	0.0001754	icd403.91	cardio	Hypertensive_Disease
6	rs9273532	32628736	C	ADD	42180	-0.1663	-3.751	0.0001765	icd403.91	cardio	Hypertensive_Disease
19	rs56131196	45422846	A	ADD	42307	-0.3852	-3.303	0.0009582	icd404.91	cardio	Hypertensive_Disease
19	rs4420638	45422946	G	ADD	42307	-0.3983	-3.398	0.0006782	icd404.91	cardio	Hypertensive_Disease
9	rs9632884	22072301	G	ADD	41382	-0.1485	-3.873	0.0001076	icd410.71	cardio	Ischemic_Heart_Disease
9	rs10757270	22072719	G	ADD	41382	0.1334	3.483	0.0004955	icd410.71	cardio	Ischemic_Heart_Disease
9	rs10757271	22076795	A	ADD	41382	-0.1427	-3.719	0.0002001	icd410.71	cardio	Ischemic_Heart_Disease
9	rs10116277	22081397	G	ADD	41382	-0.1585	-4.137	3.513e-05	icd410.71	cardio	Ischemic_Heart_Disease
9	rs6475606	22081850	C	ADD	41382	-0.1586	-4.139	3.481e-05	icd410.71	cardio	Ischemic_Heart_Disease
9	rs1537370	22084310	C	ADD	41382	-0.1592	-4.157	3.221e-05	icd410.71	cardio	Ischemic_Heart_Disease
9	rs1970112	22085598	C	ADD	41382	0.1709	4.47	7.804e-06	icd410.71	cardio	Ischemic_Heart_Disease
9	rs10738606	22088090	A	ADD	41382	-0.1733	-4.533	5.82e-06	icd410.71	cardio	Ischemic_Heart_Disease
9	rs10738607	22088094	A	ADD	41382	-0.1733	-4.531	5.869e-06	icd410.71	cardio	Ischemic_Heart_Disease
9	rs10757272	22088260	C	ADD	41382	-0.1753	-4.583	4.589e-06	icd410.71	cardio	Ischemic_Heart_Disease
9	rs10757274	22096055	A	ADD	41382	-0.1706	-4.461	8.166e-06	icd410.71	cardio	Ischemic_Heart_Disease
9	rs4977574	22098574	A	ADD	41382	-0.1718	-4.491	7.075e-06	icd410.71	cardio	Ischemic_Heart_Disease
9	rs2891168	22098619	A	ADD	41382	-0.172	-4.498	6.858e-06	icd410.71	cardio	Ischemic_Heart_Disease
9	rs1537371	22099568	C	ADD	41382	-0.1595	-4.156	3.235e-05	icd410.71	cardio	Ischemic_Heart_Disease
9	rs1556516	22100176	G	ADD	41382	-0.1608	-4.191	2.774e-05	icd410.71	cardio	Ischemic_Heart_Disease
9	rs7859727	22102165	C	ADD	41382	-0.176	-4.595	4.327e-06	icd410.71	cardio	Ischemic_Heart_Disease
9	rs1537372	22103183	T	ADD	41382	0.1487	3.896	9.77e-05	icd410.71	cardio	Ischemic_Heart_Disease
9	rs1537373	22103341	T	ADD	41382	-0.1648	-4.295	1.749e-05	icd410.71	cardio	Ischemic_Heart_Disease
9	rs1333042	22103813	A	ADD	41382	-0.1625	-4.234	2.291e-05	icd410.71	cardio	Ischemic_Heart_Disease
9	rs7859362	22105927	T	ADD	41382	-0.1489	-3.872	0.0001078	icd410.71	cardio	Ischemic_Heart_Disease
9	rs10757275	22106225	G	ADD	41382	-0.1616	-4.218	2.47e-05	icd410.71	cardio	Ischemic_Heart_Disease
9	rs6475609	22106271	A	ADD	41382	-0.1475	-3.837	0.0001244	icd410.71	cardio	Ischemic_Heart_Disease
9	rs1333043	22106731	T	ADD	41382	-0.1485	-3.862	0.0001125	icd410.71	cardio	Ischemic_Heart_Disease
9	rs1412834	22110131	T	ADD	41382	-0.1524	-3.964	7.377e-05	icd410.71	cardio	Ischemic_Heart_Disease
9	rs10738609	22114495	A	ADD	41382	-0.168	-4.385	1.162e-05	icd410.71	cardio	Ischemic_Heart_Disease
9	rs2383206	22115026	A	ADD	41382	-0.1535	-3.998	6.39e-05	icd410.71	cardio	Ischemic_Heart_Disease
9	rs944797	22115286	T	ADD	41382	-0.1518	-3.956	7.634e-05	icd410.71	cardio	Ischemic_Heart_Disease
9	rs1537375	22116071	T	ADD	41382	-0.1655	-4.315	1.597e-05	icd410.71	cardio	Ischemic_Heart_Disease
9	rs1537376	22116220	T	ADD	41382	-0.1523	-3.968	7.259e-05	icd410.71	cardio	Ischemic_Heart_Disease
9	rs1333045	22119195	T	ADD	41382	-0.2173	-5.624	1.863e-08	icd410.71	cardio	Ischemic_Heart_Disease
9	rs7857118	22124140	A	ADD	41382	-0.1536	-3.995	6.462e-05	icd410.71	cardio	Ischemic_Heart_Disease
9	rs10757277	22124450	G	ADD	41382	0.172	4.503	6.69e-06	icd410.71	cardio	Ischemic_Heart_Disease
9	rs10811656	22124472	T	ADD	41382	0.176	4.605	4.118e-06	icd410.71	cardio	Ischemic_Heart_Disease
9	rs10757278	22124477	G	ADD	41382	0.1723	4.513	6.391e-06	icd410.71	cardio	Ischemic_Heart_Disease
9	rs1333047	22124504	A	ADD	41382	-0.164	-4.28	1.87e-05	icd410.71	cardio	Ischemic_Heart_Disease
9	rs1333049	22125503	C	ADD	41382	0.1696	4.435	9.216e-06	icd410.71	cardio	Ischemic_Heart_Disease
9	rs1591136	22026834	C	ADD	40085	0.1107	3.393	0.0006918	icd411.1	cardio	Ischemic_Heart_Disease
9	rs7049105	22028801	G	ADD	40085	0.1114	3.416	0.0006364	icd411.1	cardio	Ischemic_Heart_Disease
9	rs1333036	22043819	C	ADD	40085	0.1139	3.495	0.0004742	icd411.1	cardio	Ischemic_Heart_Disease
9	rs7027950	22048391	T	ADD	40085	0.1119	3.435	0.0005926	icd411.1	cardio	Ischemic_Heart_Disease
9	rs10757265	22048859	C	ADD	40085	0.1118	3.431	0.0006006	icd411.1	cardio	Ischemic_Heart_Disease
9	rs10757266	22049555	T	ADD	40085	0.1113	3.415	0.0006378	icd411.1	cardio	Ischemic_Heart_Disease
9	rs7027048	22053709	G	ADD	40085	0.1215	3.721	0.0001986	icd411.1	cardio	Ischemic_Heart_Disease
9	rs7874604	22054690	C	ADD	40085	0.1192	3.651	0.0002616	icd411.1	cardio	Ischemic_Heart_Disease
9	rs2383204	22055048	G	ADD	40085	0.1207	3.697	0.0002182	icd411.1	cardio	Ischemic_Heart_Disease
9	rs10811647	22065002	G	ADD	40085	0.1244	3.806	0.0001413	icd411.1	cardio	Ischemic_Heart_Disease
9	rs10811650	22067593	G	ADD	40085	0.1266	3.872	0.0001078	icd411.1	cardio	Ischemic_Heart_Disease
9	rs9632884	22072301	G	ADD	40085	-0.1447	-4.413	1.018e-05	icd411.1	cardio	Ischemic_Heart_Disease
9	rs10757270	22072719	G	ADD	40085	0.1304	3.993	6.514e-05	icd411.1	cardio	Ischemic_Heart_Disease
9	rs10757271	22076795	A	ADD	40085	-0.1478	-4.508	6.548e-06	icd411.1	cardio	Ischemic_Heart_Disease
9	rs10116277	22081397	G	ADD	40085	-0.1534	-4.686	2.78e-06	icd411.1	cardio	Ischemic_Heart_Disease
9	rs6475606	22081850	C	ADD	40085	-0.1532	-4.682	2.838e-06	icd411.1	cardio	Ischemic_Heart_Disease
9	rs1537370	22084310	C	ADD	40085	-0.151	-4.619	3.86e-06	icd411.1	cardio	Ischemic_Heart_Disease
9	rs1970112	22085598	C	ADD	40085	0.1542	4.73	2.247e-06	icd411.1	cardio	Ischemic_Heart_Disease
9	rs10738606	22088090	A	ADD	40085	-0.1494	-4.587	4.502e-06	icd411.1	cardio	Ischemic_Heart_Disease
9	rs10738607	22088094	A	ADD	40085	-0.1493	-4.583	4.579e-06	icd411.1	cardio	Ischemic_Heart_Disease
9	rs10757272	22088260	C	ADD	40085	-0.1486	-4.559	5.139e-06	icd411.1	cardio	Ischemic_Heart_Disease
9	rs10757274	22096055	A	ADD	40085	-0.1562	-4.794	1.638e-06	icd411.1	cardio	Ischemic_Heart_Disease
9	rs4977574	22098574	A	ADD	40085	-0.1559	-4.782	1.736e-06	icd411.1	cardio	Ischemic_Heart_Disease
9	rs2891168	22098619	A	ADD	40085	-0.156	-4.788	1.688e-06	icd411.1	cardio	Ischemic_Heart_Disease
9	rs1537371	22099568	C	ADD	40085	-0.159	-4.856	1.197e-06	icd411.1	cardio	Ischemic_Heart_Disease
9	rs1556516	22100176	G	ADD	40085	-0.1578	-4.818	1.451e-06	icd411.1	cardio	Ischemic_Heart_Disease
9	rs7859727	22102165	C	ADD	40085	-0.1566	-4.797	1.614e-06	icd411.1	cardio	Ischemic_Heart_Disease
9	rs1537372	22103183	T	ADD	40085	0.1317	4.044	5.254e-05	icd411.1	cardio	Ischemic_Heart_Disease
9	rs1537373	22103341	T	ADD	40085	-0.157	-4.796	1.619e-06	icd411.1	cardio	Ischemic_Heart_Disease
9	rs1333042	22103813	A	ADD	40085	-0.1585	-4.839	1.305e-06	icd411.1	cardio	Ischemic_Heart_Disease
9	rs7859362	22105927	T	ADD	40085	-0.1588	-4.835	1.33e-06	icd411.1	cardio	Ischemic_Heart_Disease
9	rs10757275	22106225	G	ADD	40085	-0.1557	-4.77	1.839e-06	icd411.1	cardio	Ischemic_Heart_Disease
9	rs6475609	22106271	A	ADD	40085	-0.1579	-4.81	1.51e-06	icd411.1	cardio	Ischemic_Heart_Disease
9	rs1333043	22106731	T	ADD	40085	-0.1583	-4.824	1.405e-06	icd411.1	cardio	Ischemic_Heart_Disease
9	rs1412834	22110131	T	ADD	40085	-0.16	-4.875	1.09e-06	icd411.1	cardio	Ischemic_Heart_Disease
9	rs10738609	22114495	A	ADD	40085	-0.1545	-4.735	2.187e-06	icd411.1	cardio	Ischemic_Heart_Disease
9	rs2383206	22115026	A	ADD	40085	-0.1551	-4.736	2.175e-06	icd411.1	cardio	Ischemic_Heart_Disease
9	rs944797	22115286	T	ADD	40085	-0.1551	-4.738	2.16e-06	icd411.1	cardio	Ischemic_Heart_Disease
9	rs1537375	22116071	T	ADD	40085	-0.1575	-4.815	1.473e-06	icd411.1	cardio	Ischemic_Heart_Disease
9	rs1537376	22116220	T	ADD	40085	-0.1554	-4.746	2.072e-06	icd411.1	cardio	Ischemic_Heart_Disease
9	rs1333045	22119195	T	ADD	40085	-0.1438	-4.385	1.159e-05	icd411.1	cardio	Ischemic_Heart_Disease
9	rs7857118	22124140	A	ADD	40085	-0.1589	-4.837	1.319e-06	icd411.1	cardio	Ischemic_Heart_Disease
9	rs10757277	22124450	G	ADD	40085	0.1544	4.744	2.099e-06	icd411.1	cardio	Ischemic_Heart_Disease
9	rs10811656	22124472	T	ADD	40085	0.1526	4.685	2.797e-06	icd411.1	cardio	Ischemic_Heart_Disease
9	rs10757278	22124477	G	ADD	40085	0.1546	4.751	2.028e-06	icd411.1	cardio	Ischemic_Heart_Disease
9	rs1333047	22124504	A	ADD	40085	-0.1565	-4.788	1.684e-06	icd411.1	cardio	Ischemic_Heart_Disease
9	rs1333049	22125503	C	ADD	40085	0.1503	4.612	3.982e-06	icd411.1	cardio	Ischemic_Heart_Disease
9	rs1591136	22026834	C	ADD	40285	0.1259	4.586	4.516e-06	icd412	cardio	Ischemic_Heart_Disease
9	rs7049105	22028801	G	ADD	40285	0.1252	4.559	5.141e-06	icd412	cardio	Ischemic_Heart_Disease
9	rs2151280	22034719	A	ADD	40285	0.1259	4.585	4.548e-06	icd412	cardio	Ischemic_Heart_Disease
9	rs1333036	22043819	C	ADD	40285	0.1169	4.26	2.045e-05	icd412	cardio	Ischemic_Heart_Disease
9	rs7027950	22048391	T	ADD	40285	0.1304	4.752	2.011e-06	icd412	cardio	Ischemic_Heart_Disease
9	rs10757265	22048859	C	ADD	40285	0.129	4.701	2.586e-06	icd412	cardio	Ischemic_Heart_Disease
9	rs10757266	22049555	T	ADD	40285	0.1318	4.804	1.554e-06	icd412	cardio	Ischemic_Heart_Disease
9	rs944800	22050898	A	ADD	40285	-0.1283	-4.233	2.302e-05	icd412	cardio	Ischemic_Heart_Disease
9	rs7027048	22053709	G	ADD	40285	0.1267	4.608	4.074e-06	icd412	cardio	Ischemic_Heart_Disease
9	rs7874604	22054690	C	ADD	40285	0.1254	4.56	5.111e-06	icd412	cardio	Ischemic_Heart_Disease
9	rs2383204	22055048	G	ADD	40285	0.1277	4.644	3.417e-06	icd412	cardio	Ischemic_Heart_Disease
9	rs7853090	22056295	T	ADD	40285	-0.1308	-4.625	3.749e-06	icd412	cardio	Ischemic_Heart_Disease
9	rs7866783	22056359	A	ADD	40285	-0.1307	-4.62	3.837e-06	icd412	cardio	Ischemic_Heart_Disease
9	rs10120688	22056499	A	ADD	40285	0.1348	4.902	9.497e-07	icd412	cardio	Ischemic_Heart_Disease
9	rs2383205	22060935	A	ADD	40285	-0.1365	-4.753	2.001e-06	icd412	cardio	Ischemic_Heart_Disease
9	rs1537378	22061614	A	ADD	40285	-0.1347	-4.689	2.748e-06	icd412	cardio	Ischemic_Heart_Disease
9	rs8181050	22064391	G	ADD	40285	-0.1332	-4.639	3.495e-06	icd412	cardio	Ischemic_Heart_Disease
9	rs10811647	22065002	G	ADD	40285	0.1729	6.294	3.085e-10	icd412	cardio	Ischemic_Heart_Disease
9	rs1333039	22065657	G	ADD	40285	-0.1349	-4.704	2.548e-06	icd412	cardio	Ischemic_Heart_Disease
9	rs10965223	22067004	G	ADD	40285	-0.1335	-4.657	3.211e-06	icd412	cardio	Ischemic_Heart_Disease
9	rs10965224	22067276	T	ADD	40285	-0.1339	-4.671	2.997e-06	icd412	cardio	Ischemic_Heart_Disease
9	rs10811648	22067542	C	ADD	40285	-0.1351	-4.711	2.467e-06	icd412	cardio	Ischemic_Heart_Disease
9	rs10811649	22067554	C	ADD	40285	-0.1345	-4.691	2.723e-06	icd412	cardio	Ischemic_Heart_Disease
9	rs10811650	22067593	G	ADD	40285	0.1714	6.239	4.405e-10	icd412	cardio	Ischemic_Heart_Disease
9	rs10811651	22067830	G	ADD	40285	-0.1338	-4.667	3.06e-06	icd412	cardio	Ischemic_Heart_Disease
9	rs4977756	22068652	G	ADD	40285	-0.1335	-4.657	3.215e-06	icd412	cardio	Ischemic_Heart_Disease
9	rs4451405	22071750	C	ADD	40285	-0.1316	-4.613	3.974e-06	icd412	cardio	Ischemic_Heart_Disease
9	rs9632884	22072301	G	ADD	40285	-0.1659	-6.014	1.809e-09	icd412	cardio	Ischemic_Heart_Disease
9	rs10757270	22072719	G	ADD	40285	0.1784	6.508	7.634e-11	icd412	cardio	Ischemic_Heart_Disease
9	rs10757271	22076795	A	ADD	40285	-0.1682	-6.096	1.086e-09	icd412	cardio	Ischemic_Heart_Disease
9	rs10116277	22081397	G	ADD	40285	-0.163	-5.925	3.127e-09	icd412	cardio	Ischemic_Heart_Disease
9	rs6475606	22081850	C	ADD	40285	-0.1635	-5.943	2.801e-09	icd412	cardio	Ischemic_Heart_Disease
9	rs1537370	22084310	C	ADD	40285	-0.1674	-6.09	1.13e-09	icd412	cardio	Ischemic_Heart_Disease
9	rs1970112	22085598	C	ADD	40285	0.1706	6.228	4.714e-10	icd412	cardio	Ischemic_Heart_Disease
9	rs7857345	22087473	T	ADD	40285	-0.1619	-5.118	3.095e-07	icd412	cardio	Ischemic_Heart_Disease
9	rs10738606	22088090	A	ADD	40285	-0.1845	-6.737	1.613e-11	icd412	cardio	Ischemic_Heart_Disease
9	rs10738607	22088094	A	ADD	40285	-0.1844	-6.735	1.643e-11	icd412	cardio	Ischemic_Heart_Disease
9	rs10757272	22088260	C	ADD	40285	-0.1856	-6.777	1.226e-11	icd412	cardio	Ischemic_Heart_Disease
9	rs10757274	22096055	A	ADD	40285	-0.1856	-6.778	1.218e-11	icd412	cardio	Ischemic_Heart_Disease
9	rs4977574	22098574	A	ADD	40285	-0.1845	-6.736	1.632e-11	icd412	cardio	Ischemic_Heart_Disease
9	rs2891168	22098619	A	ADD	40285	-0.1845	-6.738	1.605e-11	icd412	cardio	Ischemic_Heart_Disease
9	rs1537371	22099568	C	ADD	40285	-0.1824	-6.624	3.491e-11	icd412	cardio	Ischemic_Heart_Disease
9	rs1556516	22100176	G	ADD	40285	-0.1815	-6.59	4.392e-11	icd412	cardio	Ischemic_Heart_Disease
9	rs7859727	22102165	C	ADD	40285	-0.1864	-6.796	1.078e-11	icd412	cardio	Ischemic_Heart_Disease
9	rs1537372	22103183	T	ADD	40285	0.1869	6.842	7.824e-12	icd412	cardio	Ischemic_Heart_Disease
9	rs1537373	22103341	T	ADD	40285	-0.1852	-6.724	1.771e-11	icd412	cardio	Ischemic_Heart_Disease
9	rs1333042	22103813	A	ADD	40285	-0.1845	-6.699	2.094e-11	icd412	cardio	Ischemic_Heart_Disease
9	rs7859362	22105927	T	ADD	40285	-0.1713	-6.201	5.611e-10	icd412	cardio	Ischemic_Heart_Disease
9	rs10757275	22106225	G	ADD	40285	-0.1729	-6.301	2.951e-10	icd412	cardio	Ischemic_Heart_Disease
9	rs6475609	22106271	A	ADD	40285	-0.1693	-6.129	8.854e-10	icd412	cardio	Ischemic_Heart_Disease
9	rs1333043	22106731	T	ADD	40285	-0.1696	-6.143	8.093e-10	icd412	cardio	Ischemic_Heart_Disease
9	rs1412834	22110131	T	ADD	40285	-0.1717	-6.217	5.079e-10	icd412	cardio	Ischemic_Heart_Disease
9	rs10738609	22114495	A	ADD	40285	-0.1732	-6.314	2.721e-10	icd412	cardio	Ischemic_Heart_Disease
9	rs2383206	22115026	A	ADD	40285	-0.1756	-6.37	1.896e-10	icd412	cardio	Ischemic_Heart_Disease
9	rs944797	22115286	T	ADD	40285	-0.1755	-6.368	1.919e-10	icd412	cardio	Ischemic_Heart_Disease
9	rs1537375	22116071	T	ADD	40285	-0.1701	-6.187	6.142e-10	icd412	cardio	Ischemic_Heart_Disease
9	rs1537376	22116220	T	ADD	40285	-0.1751	-6.355	2.088e-10	icd412	cardio	Ischemic_Heart_Disease
9	rs1333045	22119195	T	ADD	40285	-0.1783	-6.47	9.789e-11	icd412	cardio	Ischemic_Heart_Disease
9	rs7857118	22124140	A	ADD	40285	-0.1741	-6.303	2.921e-10	icd412	cardio	Ischemic_Heart_Disease
9	rs10757277	22124450	G	ADD	40285	0.17	6.222	4.92e-10	icd412	cardio	Ischemic_Heart_Disease
9	rs10811656	22124472	T	ADD	40285	0.1623	5.936	2.914e-09	icd412	cardio	Ischemic_Heart_Disease
9	rs10757278	22124477	G	ADD	40285	0.1701	6.226	4.777e-10	icd412	cardio	Ischemic_Heart_Disease
9	rs1333047	22124504	A	ADD	40285	-0.1671	-6.085	1.168e-09	icd412	cardio	Ischemic_Heart_Disease
9	rs1333049	22125503	C	ADD	40285	0.1713	6.265	3.726e-10	icd412	cardio	Ischemic_Heart_Disease
6	rs9270824	32570055	T	ADD	38719	-0.1158	-3.741	0.0001835	icd413.9	cardio	Ischemic_Heart_Disease
6	rs9270926	32572435	C	ADD	38719	-0.1052	-3.364	0.0007674	icd413.9	cardio	Ischemic_Heart_Disease
6	rs9271112	32576717	T	ADD	38719	-0.1078	-3.449	0.0005633	icd413.9	cardio	Ischemic_Heart_Disease
9	rs944800	22050898	A	ADD	38719	-0.1063	-3.388	0.0007038	icd413.9	cardio	Ischemic_Heart_Disease
9	rs7027048	22053709	G	ADD	38719	0.09737	3.417	0.0006334	icd413.9	cardio	Ischemic_Heart_Disease
9	rs7874604	22054690	C	ADD	38719	0.09559	3.354	0.0007966	icd413.9	cardio	Ischemic_Heart_Disease
9	rs2383204	22055048	G	ADD	38719	0.09701	3.404	0.0006633	icd413.9	cardio	Ischemic_Heart_Disease
9	rs7853090	22056295	T	ADD	38719	-0.1106	-3.771	0.0001627	icd413.9	cardio	Ischemic_Heart_Disease
9	rs7866783	22056359	A	ADD	38719	-0.1107	-3.773	0.0001614	icd413.9	cardio	Ischemic_Heart_Disease
9	rs2383205	22060935	A	ADD	38719	-0.1006	-3.388	0.000703	icd413.9	cardio	Ischemic_Heart_Disease
9	rs1537378	22061614	A	ADD	38719	-0.1006	-3.387	0.0007062	icd413.9	cardio	Ischemic_Heart_Disease
9	rs8181050	22064391	G	ADD	38719	-0.1046	-3.518	0.0004347	icd413.9	cardio	Ischemic_Heart_Disease
9	rs10811647	22065002	G	ADD	38719	0.1201	4.212	2.534e-05	icd413.9	cardio	Ischemic_Heart_Disease
9	rs1333039	22065657	G	ADD	38719	-0.1003	-3.382	0.0007194	icd413.9	cardio	Ischemic_Heart_Disease
9	rs10965223	22067004	G	ADD	38719	-0.1003	-3.38	0.0007248	icd413.9	cardio	Ischemic_Heart_Disease
9	rs10965224	22067276	T	ADD	38719	-0.1008	-3.399	0.0006772	icd413.9	cardio	Ischemic_Heart_Disease
9	rs10811648	22067542	C	ADD	38719	-0.1006	-3.392	0.0006942	icd413.9	cardio	Ischemic_Heart_Disease
9	rs10811649	22067554	C	ADD	38719	-0.1007	-3.393	0.0006905	icd413.9	cardio	Ischemic_Heart_Disease
9	rs10811650	22067593	G	ADD	38719	0.1221	4.284	1.832e-05	icd413.9	cardio	Ischemic_Heart_Disease
9	rs10811651	22067830	G	ADD	38719	-0.1005	-3.388	0.0007052	icd413.9	cardio	Ischemic_Heart_Disease
9	rs4977756	22068652	G	ADD	38719	-0.1011	-3.408	0.0006542	icd413.9	cardio	Ischemic_Heart_Disease
9	rs9632884	22072301	G	ADD	38719	-0.1386	-4.841	1.294e-06	icd413.9	cardio	Ischemic_Heart_Disease
9	rs10757270	22072719	G	ADD	38719	0.1126	3.952	7.744e-05	icd413.9	cardio	Ischemic_Heart_Disease
9	rs10757271	22076795	A	ADD	38719	-0.147	-5.133	2.844e-07	icd413.9	cardio	Ischemic_Heart_Disease
9	rs10116277	22081397	G	ADD	38719	-0.1527	-5.339	9.327e-08	icd413.9	cardio	Ischemic_Heart_Disease
9	rs6475606	22081850	C	ADD	38719	-0.1531	-5.353	8.636e-08	icd413.9	cardio	Ischemic_Heart_Disease
9	rs1537370	22084310	C	ADD	38719	-0.153	-5.355	8.543e-08	icd413.9	cardio	Ischemic_Heart_Disease
9	rs1970112	22085598	C	ADD	38719	0.1455	5.112	3.19e-07	icd413.9	cardio	Ischemic_Heart_Disease
9	rs7857345	22087473	T	ADD	38719	-0.114	-3.501	0.0004635	icd413.9	cardio	Ischemic_Heart_Disease
9	rs10738606	22088090	A	ADD	38719	-0.145	-5.099	3.407e-07	icd413.9	cardio	Ischemic_Heart_Disease
9	rs10738607	22088094	A	ADD	38719	-0.1449	-5.096	3.464e-07	icd413.9	cardio	Ischemic_Heart_Disease
9	rs10757272	22088260	C	ADD	38719	-0.1451	-5.102	3.355e-07	icd413.9	cardio	Ischemic_Heart_Disease
9	rs10757274	22096055	A	ADD	38719	-0.148	-5.206	1.932e-07	icd413.9	cardio	Ischemic_Heart_Disease
9	rs4977574	22098574	A	ADD	38719	-0.1474	-5.186	2.153e-07	icd413.9	cardio	Ischemic_Heart_Disease
9	rs2891168	22098619	A	ADD	38719	-0.1476	-5.192	2.078e-07	icd413.9	cardio	Ischemic_Heart_Disease
9	rs1537371	22099568	C	ADD	38719	-0.1548	-5.411	6.267e-08	icd413.9	cardio	Ischemic_Heart_Disease
9	rs1556516	22100176	G	ADD	38719	-0.1559	-5.451	5.015e-08	icd413.9	cardio	Ischemic_Heart_Disease
9	rs7859727	22102165	C	ADD	38719	-0.1473	-5.172	2.316e-07	icd413.9	cardio	Ischemic_Heart_Disease
9	rs1537372	22103183	T	ADD	38719	0.1261	4.441	8.957e-06	icd413.9	cardio	Ischemic_Heart_Disease
9	rs1537373	22103341	T	ADD	38719	-0.1587	-5.547	2.909e-08	icd413.9	cardio	Ischemic_Heart_Disease
9	rs1333042	22103813	A	ADD	38719	-0.1584	-5.537	3.085e-08	icd413.9	cardio	Ischemic_Heart_Disease
9	rs7859362	22105927	T	ADD	38719	-0.1483	-5.17	2.336e-07	icd413.9	cardio	Ischemic_Heart_Disease
9	rs10757275	22106225	G	ADD	38719	-0.1408	-4.941	7.778e-07	icd413.9	cardio	Ischemic_Heart_Disease
9	rs6475609	22106271	A	ADD	38719	-0.1481	-5.166	2.394e-07	icd413.9	cardio	Ischemic_Heart_Disease
9	rs1333043	22106731	T	ADD	38719	-0.1486	-5.184	2.166e-07	icd413.9	cardio	Ischemic_Heart_Disease
9	rs1412834	22110131	T	ADD	38719	-0.1503	-5.241	1.597e-07	icd413.9	cardio	Ischemic_Heart_Disease
9	rs10738609	22114495	A	ADD	38719	-0.1394	-4.895	9.808e-07	icd413.9	cardio	Ischemic_Heart_Disease
9	rs2383206	22115026	A	ADD	38719	-0.1471	-5.146	2.663e-07	icd413.9	cardio	Ischemic_Heart_Disease
9	rs944797	22115286	T	ADD	38719	-0.1479	-5.173	2.299e-07	icd413.9	cardio	Ischemic_Heart_Disease
9	rs1537375	22116071	T	ADD	38719	-0.1421	-4.978	6.411e-07	icd413.9	cardio	Ischemic_Heart_Disease
9	rs1537376	22116220	T	ADD	38719	-0.1466	-5.129	2.906e-07	icd413.9	cardio	Ischemic_Heart_Disease
9	rs1333045	22119195	T	ADD	38719	-0.1406	-4.912	9.013e-07	icd413.9	cardio	Ischemic_Heart_Disease
9	rs7857118	22124140	A	ADD	38719	-0.1525	-5.317	1.053e-07	icd413.9	cardio	Ischemic_Heart_Disease
9	rs10757277	22124450	G	ADD	38719	0.1475	5.193	2.071e-07	icd413.9	cardio	Ischemic_Heart_Disease
9	rs10811656	22124472	T	ADD	38719	0.1454	5.112	3.187e-07	icd413.9	cardio	Ischemic_Heart_Disease
9	rs10757278	22124477	G	ADD	38719	0.1478	5.204	1.953e-07	icd413.9	cardio	Ischemic_Heart_Disease
9	rs1333047	22124504	A	ADD	38719	-0.153	-5.361	8.281e-08	icd413.9	cardio	Ischemic_Heart_Disease
9	rs1333049	22125503	C	ADD	38719	0.1496	5.265	1.402e-07	icd413.9	cardio	Ischemic_Heart_Disease
6	rs1064701	32546795	T	ADD	39118	-0.08668	-4.179	2.926e-05	icd414.00	cardio	Ischemic_Heart_Disease
6	rs9270579	32561098	A	ADD	39118	-0.08362	-3.973	7.092e-05	icd414.00	cardio	Ischemic_Heart_Disease
6	rs9270824	32570055	T	ADD	39118	-0.08704	-4.199	2.679e-05	icd414.00	cardio	Ischemic_Heart_Disease
6	rs9270926	32572435	C	ADD	39118	-0.08371	-3.985	6.755e-05	icd414.00	cardio	Ischemic_Heart_Disease
6	rs9270949	32572975	T	ADD	39118	-0.09369	-4.758	1.957e-06	icd414.00	cardio	Ischemic_Heart_Disease
6	rs9271006	32574602	T	ADD	39118	-0.09273	-4.51	6.481e-06	icd414.00	cardio	Ischemic_Heart_Disease
6	rs9271112	32576717	T	ADD	39118	-0.09185	-4.384	1.164e-05	icd414.00	cardio	Ischemic_Heart_Disease
6	rs9271115	32576731	C	ADD	39118	-0.07219	-3.554	0.0003787	icd414.00	cardio	Ischemic_Heart_Disease
6	rs9272546	32606941	T	ADD	39118	-0.08387	-4.223	2.415e-05	icd414.00	cardio	Ischemic_Heart_Disease
6	rs9272617	32607926	T	ADD	39118	-0.07778	-3.937	8.255e-05	icd414.00	cardio	Ischemic_Heart_Disease
6	rs9273532	32628736	C	ADD	39118	-0.07381	-3.818	0.0001345	icd414.00	cardio	Ischemic_Heart_Disease
9	rs1591136	22026834	C	ADD	39118	0.1246	6.411	1.441e-10	icd414.00	cardio	Ischemic_Heart_Disease
9	rs7049105	22028801	G	ADD	39118	0.1244	6.399	1.559e-10	icd414.00	cardio	Ischemic_Heart_Disease
9	rs2151280	22034719	A	ADD	39118	0.1238	6.366	1.936e-10	icd414.00	cardio	Ischemic_Heart_Disease
9	rs1333036	22043819	C	ADD	39118	0.1229	6.324	2.55e-10	icd414.00	cardio	Ischemic_Heart_Disease
9	rs7027950	22048391	T	ADD	39118	0.128	6.588	4.471e-11	icd414.00	cardio	Ischemic_Heart_Disease
9	rs10757265	22048859	C	ADD	39118	0.127	6.538	6.242e-11	icd414.00	cardio	Ischemic_Heart_Disease
9	rs10757266	22049555	T	ADD	39118	0.1289	6.637	3.192e-11	icd414.00	cardio	Ischemic_Heart_Disease
9	rs944800	22050898	A	ADD	39118	-0.1182	-5.582	2.374e-08	icd414.00	cardio	Ischemic_Heart_Disease
9	rs7027048	22053709	G	ADD	39118	0.1291	6.639	3.155e-11	icd414.00	cardio	Ischemic_Heart_Disease
9	rs7874604	22054690	C	ADD	39118	0.1301	6.69	2.233e-11	icd414.00	cardio	Ischemic_Heart_Disease
9	rs2383204	22055048	G	ADD	39118	0.1296	6.662	2.704e-11	icd414.00	cardio	Ischemic_Heart_Disease
9	rs7853090	22056295	T	ADD	39118	-0.1205	-6.062	1.346e-09	icd414.00	cardio	Ischemic_Heart_Disease
9	rs7866783	22056359	A	ADD	39118	-0.1206	-6.061	1.351e-09	icd414.00	cardio	Ischemic_Heart_Disease
9	rs10120688	22056499	A	ADD	39118	0.1215	6.245	4.236e-10	icd414.00	cardio	Ischemic_Heart_Disease
9	rs2383205	22060935	A	ADD	39118	-0.1272	-6.313	2.743e-10	icd414.00	cardio	Ischemic_Heart_Disease
9	rs1537378	22061614	A	ADD	39118	-0.1264	-6.273	3.542e-10	icd414.00	cardio	Ischemic_Heart_Disease
9	rs8181050	22064391	G	ADD	39118	-0.1267	-6.286	3.255e-10	icd414.00	cardio	Ischemic_Heart_Disease
9	rs10811647	22065002	G	ADD	39118	0.1564	8.011	1.133e-15	icd414.00	cardio	Ischemic_Heart_Disease
9	rs1333039	22065657	G	ADD	39118	-0.127	-6.304	2.897e-10	icd414.00	cardio	Ischemic_Heart_Disease
9	rs10965223	22067004	G	ADD	39118	-0.1259	-6.254	3.997e-10	icd414.00	cardio	Ischemic_Heart_Disease
9	rs10965224	22067276	T	ADD	39118	-0.1264	-6.278	3.426e-10	icd414.00	cardio	Ischemic_Heart_Disease
9	rs10811648	22067542	C	ADD	39118	-0.127	-6.306	2.858e-10	icd414.00	cardio	Ischemic_Heart_Disease
9	rs10811649	22067554	C	ADD	39118	-0.1263	-6.274	3.524e-10	icd414.00	cardio	Ischemic_Heart_Disease
9	rs10811650	22067593	G	ADD	39118	0.1574	8.065	7.336e-16	icd414.00	cardio	Ischemic_Heart_Disease
9	rs10811651	22067830	G	ADD	39118	-0.1267	-6.295	3.077e-10	icd414.00	cardio	Ischemic_Heart_Disease
9	rs4977756	22068652	G	ADD	39118	-0.1261	-6.262	3.804e-10	icd414.00	cardio	Ischemic_Heart_Disease
9	rs4451405	22071750	C	ADD	39118	-0.129	-6.428	1.291e-10	icd414.00	cardio	Ischemic_Heart_Disease
9	rs9632884	22072301	G	ADD	39118	-0.1611	-8.269	1.346e-16	icd414.00	cardio	Ischemic_Heart_Disease
9	rs10757270	22072719	G	ADD	39118	0.1615	8.287	1.158e-16	icd414.00	cardio	Ischemic_Heart_Disease
9	rs10757271	22076795	A	ADD	39118	-0.1681	-8.626	6.361e-18	icd414.00	cardio	Ischemic_Heart_Disease
9	rs10116277	22081397	G	ADD	39118	-0.1714	-8.802	1.347e-18	icd414.00	cardio	Ischemic_Heart_Disease
9	rs6475606	22081850	C	ADD	39118	-0.1706	-8.759	1.965e-18	icd414.00	cardio	Ischemic_Heart_Disease
9	rs1537370	22084310	C	ADD	39118	-0.1695	-8.709	3.06e-18	icd414.00	cardio	Ischemic_Heart_Disease
9	rs1970112	22085598	C	ADD	39118	0.1743	8.98	2.708e-19	icd414.00	cardio	Ischemic_Heart_Disease
9	rs7857345	22087473	T	ADD	39118	-0.1341	-6.095	1.095e-09	icd414.00	cardio	Ischemic_Heart_Disease
9	rs10738606	22088090	A	ADD	39118	-0.1848	-9.525	1.657e-21	icd414.00	cardio	Ischemic_Heart_Disease
9	rs10738607	22088094	A	ADD	39118	-0.1847	-9.52	1.725e-21	icd414.00	cardio	Ischemic_Heart_Disease
9	rs10757272	22088260	C	ADD	39118	-0.1852	-9.542	1.407e-21	icd414.00	cardio	Ischemic_Heart_Disease
9	rs10757274	22096055	A	ADD	39118	-0.1847	-9.519	1.742e-21	icd414.00	cardio	Ischemic_Heart_Disease
9	rs4977574	22098574	A	ADD	39118	-0.1857	-9.569	1.083e-21	icd414.00	cardio	Ischemic_Heart_Disease
9	rs2891168	22098619	A	ADD	39118	-0.1864	-9.608	7.403e-22	icd414.00	cardio	Ischemic_Heart_Disease
9	rs1537371	22099568	C	ADD	39118	-0.1784	-9.166	4.908e-20	icd414.00	cardio	Ischemic_Heart_Disease
9	rs1556516	22100176	G	ADD	39118	-0.1781	-9.15	5.692e-20	icd414.00	cardio	Ischemic_Heart_Disease
9	rs7859727	22102165	C	ADD	39118	-0.1829	-9.415	4.739e-21	icd414.00	cardio	Ischemic_Heart_Disease
9	rs1537372	22103183	T	ADD	39118	0.1718	8.843	9.319e-19	icd414.00	cardio	Ischemic_Heart_Disease
9	rs1537373	22103341	T	ADD	39118	-0.1816	-9.325	1.114e-20	icd414.00	cardio	Ischemic_Heart_Disease
9	rs1333042	22103813	A	ADD	39118	-0.1818	-9.338	9.783e-21	icd414.00	cardio	Ischemic_Heart_Disease
9	rs7859362	22105927	T	ADD	39118	-0.1732	-8.881	6.642e-19	icd414.00	cardio	Ischemic_Heart_Disease
9	rs10757275	22106225	G	ADD	39118	-0.1791	-9.218	3.02e-20	icd414.00	cardio	Ischemic_Heart_Disease
9	rs6475609	22106271	A	ADD	39118	-0.1725	-8.847	8.993e-19	icd414.00	cardio	Ischemic_Heart_Disease
9	rs1333043	22106731	T	ADD	39118	-0.1731	-8.878	6.828e-19	icd414.00	cardio	Ischemic_Heart_Disease
9	rs1412834	22110131	T	ADD	39118	-0.173	-8.875	7.023e-19	icd414.00	cardio	Ischemic_Heart_Disease
9	rs10738609	22114495	A	ADD	39118	-0.1767	-9.103	8.749e-20	icd414.00	cardio	Ischemic_Heart_Disease
9	rs2383206	22115026	A	ADD	39118	-0.1707	-8.77	1.781e-18	icd414.00	cardio	Ischemic_Heart_Disease
9	rs944797	22115286	T	ADD	39118	-0.1713	-8.803	1.328e-18	icd414.00	cardio	Ischemic_Heart_Disease
9	rs1537375	22116071	T	ADD	39118	-0.1781	-9.161	5.14e-20	icd414.00	cardio	Ischemic_Heart_Disease
9	rs1537376	22116220	T	ADD	39118	-0.1712	-8.798	1.399e-18	icd414.00	cardio	Ischemic_Heart_Disease
9	rs1333045	22119195	T	ADD	39118	-0.1712	-8.772	1.762e-18	icd414.00	cardio	Ischemic_Heart_Disease
9	rs7857118	22124140	A	ADD	39118	-0.1775	-9.1	9.046e-20	icd414.00	cardio	Ischemic_Heart_Disease
9	rs10757277	22124450	G	ADD	39118	0.1856	9.561	1.166e-21	icd414.00	cardio	Ischemic_Heart_Disease
9	rs10811656	22124472	T	ADD	39118	0.1808	9.31	1.279e-20	icd414.00	cardio	Ischemic_Heart_Disease
9	rs10757278	22124477	G	ADD	39118	0.1855	9.557	1.211e-21	icd414.00	cardio	Ischemic_Heart_Disease
9	rs1333047	22124504	A	ADD	39118	-0.1774	-9.117	7.725e-20	icd414.00	cardio	Ischemic_Heart_Disease
9	rs1333049	22125503	C	ADD	39118	0.1871	9.629	6.016e-22	icd414.00	cardio	Ischemic_Heart_Disease
6	rs1064701	32546795	T	ADD	39320	-0.09622	-5.008	5.493e-07	icd414.01	cardio	Ischemic_Heart_Disease
6	rs28366284	32560327	C	ADD	39320	-0.08096	-4.238	2.256e-05	icd414.01	cardio	Ischemic_Heart_Disease
6	rs9270579	32561098	A	ADD	39320	-0.09975	-5.111	3.205e-07	icd414.01	cardio	Ischemic_Heart_Disease
6	rs9270824	32570055	T	ADD	39320	-0.1005	-5.234	1.661e-07	icd414.01	cardio	Ischemic_Heart_Disease
6	rs9270926	32572435	C	ADD	39320	-0.0936	-4.811	1.503e-06	icd414.01	cardio	Ischemic_Heart_Disease
6	rs9270949	32572975	T	ADD	39320	-0.08658	-4.751	2.027e-06	icd414.01	cardio	Ischemic_Heart_Disease
6	rs9271006	32574602	T	ADD	39320	-0.1039	-5.453	4.945e-08	icd414.01	cardio	Ischemic_Heart_Disease
6	rs9271112	32576717	T	ADD	39320	-0.1003	-5.168	2.365e-07	icd414.01	cardio	Ischemic_Heart_Disease
6	rs9271115	32576731	C	ADD	39320	-0.07889	-4.191	2.775e-05	icd414.01	cardio	Ischemic_Heart_Disease
6	rs9272546	32606941	T	ADD	39320	-0.08639	-4.694	2.677e-06	icd414.01	cardio	Ischemic_Heart_Disease
6	rs9272617	32607926	T	ADD	39320	-0.08703	-4.753	2.006e-06	icd414.01	cardio	Ischemic_Heart_Disease
6	rs9273532	32628736	C	ADD	39320	-0.06561	-3.662	0.00025	icd414.01	cardio	Ischemic_Heart_Disease
9	rs1591136	22026834	C	ADD	39320	0.1161	6.457	1.066e-10	icd414.01	cardio	Ischemic_Heart_Disease
9	rs7049105	22028801	G	ADD	39320	0.1159	6.448	1.137e-10	icd414.01	cardio	Ischemic_Heart_Disease
9	rs2151280	22034719	A	ADD	39320	0.116	6.451	1.114e-10	icd414.01	cardio	Ischemic_Heart_Disease
9	rs1333036	22043819	C	ADD	39320	0.1144	6.363	1.976e-10	icd414.01	cardio	Ischemic_Heart_Disease
9	rs7027950	22048391	T	ADD	39320	0.1221	6.796	1.074e-11	icd414.01	cardio	Ischemic_Heart_Disease
9	rs10757265	22048859	C	ADD	39320	0.1207	6.713	1.901e-11	icd414.01	cardio	Ischemic_Heart_Disease
9	rs10757266	22049555	T	ADD	39320	0.1208	6.726	1.739e-11	icd414.01	cardio	Ischemic_Heart_Disease
9	rs944800	22050898	A	ADD	39320	-0.1147	-5.855	4.781e-09	icd414.01	cardio	Ischemic_Heart_Disease
9	rs7027048	22053709	G	ADD	39320	0.1244	6.913	4.749e-12	icd414.01	cardio	Ischemic_Heart_Disease
9	rs7874604	22054690	C	ADD	39320	0.1245	6.919	4.553e-12	icd414.01	cardio	Ischemic_Heart_Disease
9	rs2383204	22055048	G	ADD	39320	0.1252	6.958	3.445e-12	icd414.01	cardio	Ischemic_Heart_Disease
9	rs7853090	22056295	T	ADD	39320	-0.1172	-6.366	1.942e-10	icd414.01	cardio	Ischemic_Heart_Disease
9	rs7866783	22056359	A	ADD	39320	-0.1166	-6.336	2.36e-10	icd414.01	cardio	Ischemic_Heart_Disease
9	rs10120688	22056499	A	ADD	39320	0.1187	6.598	4.162e-11	icd414.01	cardio	Ischemic_Heart_Disease
9	rs2383205	22060935	A	ADD	39320	-0.1135	-6.089	1.134e-09	icd414.01	cardio	Ischemic_Heart_Disease
9	rs1537378	22061614	A	ADD	39320	-0.1124	-6.035	1.594e-09	icd414.01	cardio	Ischemic_Heart_Disease
9	rs8181050	22064391	G	ADD	39320	-0.1145	-6.147	7.881e-10	icd414.01	cardio	Ischemic_Heart_Disease
9	rs10811647	22065002	G	ADD	39320	0.137	7.579	3.484e-14	icd414.01	cardio	Ischemic_Heart_Disease
9	rs1333039	22065657	G	ADD	39320	-0.1142	-6.134	8.55e-10	icd414.01	cardio	Ischemic_Heart_Disease
9	rs10965223	22067004	G	ADD	39320	-0.1142	-6.138	8.371e-10	icd414.01	cardio	Ischemic_Heart_Disease
9	rs10965224	22067276	T	ADD	39320	-0.1138	-6.116	9.575e-10	icd414.01	cardio	Ischemic_Heart_Disease
9	rs10811648	22067542	C	ADD	39320	-0.1137	-6.11	9.966e-10	icd414.01	cardio	Ischemic_Heart_Disease
9	rs10811649	22067554	C	ADD	39320	-0.1132	-6.086	1.158e-09	icd414.01	cardio	Ischemic_Heart_Disease
9	rs10811650	22067593	G	ADD	39320	0.1373	7.594	3.103e-14	icd414.01	cardio	Ischemic_Heart_Disease
9	rs10811651	22067830	G	ADD	39320	-0.1144	-6.151	7.689e-10	icd414.01	cardio	Ischemic_Heart_Disease
9	rs4977756	22068652	G	ADD	39320	-0.1144	-6.147	7.886e-10	icd414.01	cardio	Ischemic_Heart_Disease
9	rs4451405	22071750	C	ADD	39320	-0.1128	-6.086	1.16e-09	icd414.01	cardio	Ischemic_Heart_Disease
9	rs9632884	22072301	G	ADD	39320	-0.1486	-8.237	1.762e-16	icd414.01	cardio	Ischemic_Heart_Disease
9	rs10757270	22072719	G	ADD	39320	0.1433	7.937	2.069e-15	icd414.01	cardio	Ischemic_Heart_Disease
9	rs10757271	22076795	A	ADD	39320	-0.1539	-8.528	1.486e-17	icd414.01	cardio	Ischemic_Heart_Disease
9	rs10116277	22081397	G	ADD	39320	-0.1558	-8.64	5.604e-18	icd414.01	cardio	Ischemic_Heart_Disease
9	rs6475606	22081850	C	ADD	39320	-0.1554	-8.618	6.785e-18	icd414.01	cardio	Ischemic_Heart_Disease
9	rs1537370	22084310	C	ADD	39320	-0.1536	-8.527	1.507e-17	icd414.01	cardio	Ischemic_Heart_Disease
9	rs1970112	22085598	C	ADD	39320	0.1557	8.66	4.738e-18	icd414.01	cardio	Ischemic_Heart_Disease
9	rs7857345	22087473	T	ADD	39320	-0.138	-6.791	1.11e-11	icd414.01	cardio	Ischemic_Heart_Disease
9	rs10738606	22088090	A	ADD	39320	-0.1656	-9.209	3.286e-20	icd414.01	cardio	Ischemic_Heart_Disease
9	rs10738607	22088094	A	ADD	39320	-0.1655	-9.205	3.423e-20	icd414.01	cardio	Ischemic_Heart_Disease
9	rs10757272	22088260	C	ADD	39320	-0.1657	-9.214	3.155e-20	icd414.01	cardio	Ischemic_Heart_Disease
9	rs10757274	22096055	A	ADD	39320	-0.1654	-9.199	3.617e-20	icd414.01	cardio	Ischemic_Heart_Disease
9	rs4977574	22098574	A	ADD	39320	-0.1666	-9.266	1.927e-20	icd414.01	cardio	Ischemic_Heart_Disease
9	rs2891168	22098619	A	ADD	39320	-0.1667	-9.274	1.791e-20	icd414.01	cardio	Ischemic_Heart_Disease
9	rs1537371	22099568	C	ADD	39320	-0.1641	-9.1	9.002e-20	icd414.01	cardio	Ischemic_Heart_Disease
9	rs1556516	22100176	G	ADD	39320	-0.1635	-9.065	1.242e-19	icd414.01	cardio	Ischemic_Heart_Disease
9	rs7859727	22102165	C	ADD	39320	-0.166	-9.223	2.886e-20	icd414.01	cardio	Ischemic_Heart_Disease
9	rs1537372	22103183	T	ADD	39320	0.1591	8.836	9.882e-19	icd414.01	cardio	Ischemic_Heart_Disease
9	rs1537373	22103341	T	ADD	39320	-0.1665	-9.23	2.701e-20	icd414.01	cardio	Ischemic_Heart_Disease
9	rs1333042	22103813	A	ADD	39320	-0.1667	-9.24	2.476e-20	icd414.01	cardio	Ischemic_Heart_Disease
9	rs7859362	22105927	T	ADD	39320	-0.1568	-8.677	4.066e-18	icd414.01	cardio	Ischemic_Heart_Disease
9	rs10757275	22106225	G	ADD	39320	-0.1583	-8.797	1.41e-18	icd414.01	cardio	Ischemic_Heart_Disease
9	rs6475609	22106271	A	ADD	39320	-0.1564	-8.657	4.823e-18	icd414.01	cardio	Ischemic_Heart_Disease
9	rs1333043	22106731	T	ADD	39320	-0.1567	-8.675	4.147e-18	icd414.01	cardio	Ischemic_Heart_Disease
9	rs1412834	22110131	T	ADD	39320	-0.1571	-8.696	3.436e-18	icd414.01	cardio	Ischemic_Heart_Disease
9	rs10738609	22114495	A	ADD	39320	-0.1567	-8.718	2.829e-18	icd414.01	cardio	Ischemic_Heart_Disease
9	rs2383206	22115026	A	ADD	39320	-0.1535	-8.513	1.688e-17	icd414.01	cardio	Ischemic_Heart_Disease
9	rs944797	22115286	T	ADD	39320	-0.1536	-8.522	1.569e-17	icd414.01	cardio	Ischemic_Heart_Disease
9	rs1537375	22116071	T	ADD	39320	-0.1599	-8.874	7.077e-19	icd414.01	cardio	Ischemic_Heart_Disease
9	rs1537376	22116220	T	ADD	39320	-0.1537	-8.526	1.518e-17	icd414.01	cardio	Ischemic_Heart_Disease
9	rs1333045	22119195	T	ADD	39320	-0.1412	-7.824	5.111e-15	icd414.01	cardio	Ischemic_Heart_Disease
9	rs7857118	22124140	A	ADD	39320	-0.1577	-8.727	2.613e-18	icd414.01	cardio	Ischemic_Heart_Disease
9	rs10757277	22124450	G	ADD	39320	0.1552	8.649	5.194e-18	icd414.01	cardio	Ischemic_Heart_Disease
9	rs10811656	22124472	T	ADD	39320	0.1523	8.479	2.264e-17	icd414.01	cardio	Ischemic_Heart_Disease
9	rs10757278	22124477	G	ADD	39320	0.1547	8.622	6.554e-18	icd414.01	cardio	Ischemic_Heart_Disease
9	rs1333047	22124504	A	ADD	39320	-0.1519	-8.438	3.222e-17	icd414.01	cardio	Ischemic_Heart_Disease
9	rs1333049	22125503	C	ADD	39320	0.1554	8.649	5.196e-18	icd414.01	cardio	Ischemic_Heart_Disease
9	rs944800	22050898	A	ADD	42186	-0.2496	-3.658	0.0002541	icd414.02	cardio	Ischemic_Heart_Disease
9	rs7853090	22056295	T	ADD	42186	-0.2452	-3.912	9.138e-05	icd414.02	cardio	Ischemic_Heart_Disease
9	rs7866783	22056359	A	ADD	42186	-0.2476	-3.948	7.893e-05	icd414.02	cardio	Ischemic_Heart_Disease
9	rs2383205	22060935	A	ADD	42186	-0.2771	-4.32	1.564e-05	icd414.02	cardio	Ischemic_Heart_Disease
9	rs1537378	22061614	A	ADD	42186	-0.276	-4.301	1.697e-05	icd414.02	cardio	Ischemic_Heart_Disease
9	rs8181050	22064391	G	ADD	42186	-0.2714	-4.235	2.282e-05	icd414.02	cardio	Ischemic_Heart_Disease
9	rs10811647	22065002	G	ADD	42186	0.2373	3.946	7.939e-05	icd414.02	cardio	Ischemic_Heart_Disease
9	rs1333039	22065657	G	ADD	42186	-0.2769	-4.321	1.554e-05	icd414.02	cardio	Ischemic_Heart_Disease
9	rs10965223	22067004	G	ADD	42186	-0.2751	-4.297	1.728e-05	icd414.02	cardio	Ischemic_Heart_Disease
9	rs10965224	22067276	T	ADD	42186	-0.2742	-4.283	1.841e-05	icd414.02	cardio	Ischemic_Heart_Disease
9	rs10811648	22067542	C	ADD	42186	-0.2768	-4.321	1.551e-05	icd414.02	cardio	Ischemic_Heart_Disease
9	rs10811649	22067554	C	ADD	42186	-0.277	-4.323	1.539e-05	icd414.02	cardio	Ischemic_Heart_Disease
9	rs10811650	22067593	G	ADD	42186	0.2403	3.995	6.476e-05	icd414.02	cardio	Ischemic_Heart_Disease
9	rs10811651	22067830	G	ADD	42186	-0.2746	-4.29	1.789e-05	icd414.02	cardio	Ischemic_Heart_Disease
9	rs4977756	22068652	G	ADD	42186	-0.2745	-4.288	1.806e-05	icd414.02	cardio	Ischemic_Heart_Disease
9	rs4451405	22071750	C	ADD	42186	-0.2843	-4.45	8.589e-06	icd414.02	cardio	Ischemic_Heart_Disease
9	rs9632884	22072301	G	ADD	42186	-0.3097	-5.078	3.812e-07	icd414.02	cardio	Ischemic_Heart_Disease
9	rs10757270	22072719	G	ADD	42186	0.243	4.045	5.223e-05	icd414.02	cardio	Ischemic_Heart_Disease
9	rs10757271	22076795	A	ADD	42186	-0.2995	-4.911	9.066e-07	icd414.02	cardio	Ischemic_Heart_Disease
9	rs10116277	22081397	G	ADD	42186	-0.3102	-5.103	3.347e-07	icd414.02	cardio	Ischemic_Heart_Disease
9	rs6475606	22081850	C	ADD	42186	-0.31	-5.101	3.385e-07	icd414.02	cardio	Ischemic_Heart_Disease
9	rs1537370	22084310	C	ADD	42186	-0.3087	-5.083	3.711e-07	icd414.02	cardio	Ischemic_Heart_Disease
9	rs1970112	22085598	C	ADD	42186	0.3144	5.196	2.036e-07	icd414.02	cardio	Ischemic_Heart_Disease
9	rs7857345	22087473	T	ADD	42186	-0.2703	-3.784	0.0001543	icd414.02	cardio	Ischemic_Heart_Disease
9	rs10738606	22088090	A	ADD	42186	-0.2974	-4.909	9.162e-07	icd414.02	cardio	Ischemic_Heart_Disease
9	rs10738607	22088094	A	ADD	42186	-0.2973	-4.907	9.225e-07	icd414.02	cardio	Ischemic_Heart_Disease
9	rs10757272	22088260	C	ADD	42186	-0.297	-4.902	9.505e-07	icd414.02	cardio	Ischemic_Heart_Disease
9	rs10757274	22096055	A	ADD	42186	-0.3004	-4.954	7.261e-07	icd414.02	cardio	Ischemic_Heart_Disease
9	rs4977574	22098574	A	ADD	42186	-0.2987	-4.926	8.387e-07	icd414.02	cardio	Ischemic_Heart_Disease
9	rs2891168	22098619	A	ADD	42186	-0.2989	-4.93	8.224e-07	icd414.02	cardio	Ischemic_Heart_Disease
9	rs1537371	22099568	C	ADD	42186	-0.2922	-4.792	1.651e-06	icd414.02	cardio	Ischemic_Heart_Disease
9	rs1556516	22100176	G	ADD	42186	-0.2924	-4.795	1.63e-06	icd414.02	cardio	Ischemic_Heart_Disease
9	rs7859727	22102165	C	ADD	42186	-0.2946	-4.851	1.23e-06	icd414.02	cardio	Ischemic_Heart_Disease
9	rs1537372	22103183	T	ADD	42186	0.2216	3.694	0.0002212	icd414.02	cardio	Ischemic_Heart_Disease
9	rs1537373	22103341	T	ADD	42186	-0.2964	-4.859	1.18e-06	icd414.02	cardio	Ischemic_Heart_Disease
9	rs1333042	22103813	A	ADD	42186	-0.2964	-4.858	1.183e-06	icd414.02	cardio	Ischemic_Heart_Disease
9	rs7859362	22105927	T	ADD	42186	-0.3074	-5.009	5.484e-07	icd414.02	cardio	Ischemic_Heart_Disease
9	rs10757275	22106225	G	ADD	42186	-0.3069	-5.04	4.657e-07	icd414.02	cardio	Ischemic_Heart_Disease
9	rs6475609	22106271	A	ADD	42186	-0.3036	-4.949	7.441e-07	icd414.02	cardio	Ischemic_Heart_Disease
9	rs1333043	22106731	T	ADD	42186	-0.3029	-4.938	7.89e-07	icd414.02	cardio	Ischemic_Heart_Disease
9	rs1412834	22110131	T	ADD	42186	-0.3048	-4.968	6.781e-07	icd414.02	cardio	Ischemic_Heart_Disease
9	rs10738609	22114495	A	ADD	42186	-0.3117	-5.118	3.092e-07	icd414.02	cardio	Ischemic_Heart_Disease
9	rs2383206	22115026	A	ADD	42186	-0.3124	-5.103	3.337e-07	icd414.02	cardio	Ischemic_Heart_Disease
9	rs944797	22115286	T	ADD	42186	-0.3159	-5.16	2.476e-07	icd414.02	cardio	Ischemic_Heart_Disease
9	rs1537375	22116071	T	ADD	42186	-0.3055	-5.004	5.601e-07	icd414.02	cardio	Ischemic_Heart_Disease
9	rs1537376	22116220	T	ADD	42186	-0.3127	-5.108	3.25e-07	icd414.02	cardio	Ischemic_Heart_Disease
9	rs1333045	22119195	T	ADD	42186	-0.3406	-5.539	3.049e-08	icd414.02	cardio	Ischemic_Heart_Disease
9	rs7857118	22124140	A	ADD	42186	-0.293	-4.783	1.724e-06	icd414.02	cardio	Ischemic_Heart_Disease
9	rs10757277	22124450	G	ADD	42186	0.3231	5.338	9.387e-08	icd414.02	cardio	Ischemic_Heart_Disease
9	rs10811656	22124472	T	ADD	42186	0.3169	5.232	1.68e-07	icd414.02	cardio	Ischemic_Heart_Disease
9	rs10757278	22124477	G	ADD	42186	0.3233	5.341	9.249e-08	icd414.02	cardio	Ischemic_Heart_Disease
9	rs1333047	22124504	A	ADD	42186	-0.3087	-5.071	3.955e-07	icd414.02	cardio	Ischemic_Heart_Disease
9	rs1333049	22125503	C	ADD	42186	0.3295	5.432	5.581e-08	icd414.02	cardio	Ischemic_Heart_Disease
9	rs10811647	22065002	G	ADD	42107	0.2332	3.54	0.0004004	icd414.05	cardio	Ischemic_Heart_Disease
9	rs10811650	22067593	G	ADD	42107	0.2321	3.523	0.000426	icd414.05	cardio	Ischemic_Heart_Disease
9	rs1970112	22085598	C	ADD	42107	0.2256	3.416	0.0006361	icd414.05	cardio	Ischemic_Heart_Disease
9	rs10738606	22088090	A	ADD	42107	-0.2382	-3.599	0.0003192	icd414.05	cardio	Ischemic_Heart_Disease
9	rs10738607	22088094	A	ADD	42107	-0.2382	-3.598	0.0003201	icd414.05	cardio	Ischemic_Heart_Disease
9	rs10757272	22088260	C	ADD	42107	-0.2329	-3.52	0.0004315	icd414.05	cardio	Ischemic_Heart_Disease
9	rs10757274	22096055	A	ADD	42107	-0.2402	-3.627	0.0002864	icd414.05	cardio	Ischemic_Heart_Disease
9	rs4977574	22098574	A	ADD	42107	-0.2419	-3.654	0.0002586	icd414.05	cardio	Ischemic_Heart_Disease
9	rs2891168	22098619	A	ADD	42107	-0.2423	-3.658	0.0002538	icd414.05	cardio	Ischemic_Heart_Disease
9	rs7859727	22102165	C	ADD	42107	-0.2343	-3.534	0.0004099	icd414.05	cardio	Ischemic_Heart_Disease
9	rs1537372	22103183	T	ADD	42107	0.2425	3.686	0.000228	icd414.05	cardio	Ischemic_Heart_Disease
9	rs10757275	22106225	G	ADD	42107	-0.2278	-3.43	0.0006041	icd414.05	cardio	Ischemic_Heart_Disease
9	rs10738609	22114495	A	ADD	42107	-0.233	-3.507	0.0004526	icd414.05	cardio	Ischemic_Heart_Disease
9	rs1537375	22116071	T	ADD	42107	-0.221	-3.323	0.0008921	icd414.05	cardio	Ischemic_Heart_Disease
9	rs1333045	22119195	T	ADD	42107	-0.2708	-4.04	5.356e-05	icd414.05	cardio	Ischemic_Heart_Disease
9	rs7857118	22124140	A	ADD	42107	-0.2296	-3.434	0.0005939	icd414.05	cardio	Ischemic_Heart_Disease
9	rs10757277	22124450	G	ADD	42107	0.2627	3.972	7.14e-05	icd414.05	cardio	Ischemic_Heart_Disease
9	rs10811656	22124472	T	ADD	42107	0.2485	3.756	0.0001728	icd414.05	cardio	Ischemic_Heart_Disease
9	rs10757278	22124477	G	ADD	42107	0.2629	3.975	7.033e-05	icd414.05	cardio	Ischemic_Heart_Disease
9	rs1333047	22124504	A	ADD	42107	-0.2279	-3.433	0.0005972	icd414.05	cardio	Ischemic_Heart_Disease
9	rs1333049	22125503	C	ADD	42107	0.2579	3.896	9.791e-05	icd414.05	cardio	Ischemic_Heart_Disease
9	rs10811647	22065002	G	ADD	42243	0.2583	4.007	6.15e-05	icd414.0	cardio	Ischemic_Heart_Disease
9	rs10811650	22067593	G	ADD	42243	0.2569	3.983	6.794e-05	icd414.0	cardio	Ischemic_Heart_Disease
9	rs9632884	22072301	G	ADD	42243	-0.2327	-3.577	0.0003472	icd414.0	cardio	Ischemic_Heart_Disease
9	rs10757270	22072719	G	ADD	42243	0.2326	3.607	0.0003094	icd414.0	cardio	Ischemic_Heart_Disease
9	rs10757271	22076795	A	ADD	42243	-0.2403	-3.688	0.0002256	icd414.0	cardio	Ischemic_Heart_Disease
9	rs10116277	22081397	G	ADD	42243	-0.2474	-3.803	0.0001431	icd414.0	cardio	Ischemic_Heart_Disease
9	rs6475606	22081850	C	ADD	42243	-0.247	-3.796	0.0001473	icd414.0	cardio	Ischemic_Heart_Disease
9	rs1537370	22084310	C	ADD	42243	-0.2401	-3.696	0.0002188	icd414.0	cardio	Ischemic_Heart_Disease
9	rs1970112	22085598	C	ADD	42243	0.2356	3.641	0.0002721	icd414.0	cardio	Ischemic_Heart_Disease
9	rs10738606	22088090	A	ADD	42243	-0.2458	-3.798	0.0001457	icd414.0	cardio	Ischemic_Heart_Disease
9	rs10738607	22088094	A	ADD	42243	-0.2457	-3.797	0.0001466	icd414.0	cardio	Ischemic_Heart_Disease
9	rs10757272	22088260	C	ADD	42243	-0.2483	-3.836	0.0001249	icd414.0	cardio	Ischemic_Heart_Disease
9	rs10757274	22096055	A	ADD	42243	-0.2482	-3.837	0.0001247	icd414.0	cardio	Ischemic_Heart_Disease
9	rs4977574	22098574	A	ADD	42243	-0.249	-3.85	0.0001182	icd414.0	cardio	Ischemic_Heart_Disease
9	rs2891168	22098619	A	ADD	42243	-0.2494	-3.856	0.0001151	icd414.0	cardio	Ischemic_Heart_Disease
9	rs1537371	22099568	C	ADD	42243	-0.253	-3.892	9.928e-05	icd414.0	cardio	Ischemic_Heart_Disease
9	rs1556516	22100176	G	ADD	42243	-0.2525	-3.886	0.0001019	icd414.0	cardio	Ischemic_Heart_Disease
9	rs7859727	22102165	C	ADD	42243	-0.252	-3.888	0.0001012	icd414.0	cardio	Ischemic_Heart_Disease
9	rs1537372	22103183	T	ADD	42243	0.2425	3.769	0.000164	icd414.0	cardio	Ischemic_Heart_Disease
9	rs1537373	22103341	T	ADD	42243	-0.2561	-3.939	8.195e-05	icd414.0	cardio	Ischemic_Heart_Disease
9	rs1333042	22103813	A	ADD	42243	-0.2534	-3.897	9.735e-05	icd414.0	cardio	Ischemic_Heart_Disease
9	rs7859362	22105927	T	ADD	42243	-0.2662	-4.069	4.731e-05	icd414.0	cardio	Ischemic_Heart_Disease
9	rs10757275	22106225	G	ADD	42243	-0.2634	-4.049	5.133e-05	icd414.0	cardio	Ischemic_Heart_Disease
9	rs6475609	22106271	A	ADD	42243	-0.2665	-4.075	4.604e-05	icd414.0	cardio	Ischemic_Heart_Disease
9	rs1333043	22106731	T	ADD	42243	-0.2704	-4.132	3.604e-05	icd414.0	cardio	Ischemic_Heart_Disease
9	rs1412834	22110131	T	ADD	42243	-0.2741	-4.188	2.82e-05	icd414.0	cardio	Ischemic_Heart_Disease
9	rs10738609	22114495	A	ADD	42243	-0.2665	-4.094	4.233e-05	icd414.0	cardio	Ischemic_Heart_Disease
9	rs2383206	22115026	A	ADD	42243	-0.2697	-4.133	3.576e-05	icd414.0	cardio	Ischemic_Heart_Disease
9	rs944797	22115286	T	ADD	42243	-0.2697	-4.133	3.574e-05	icd414.0	cardio	Ischemic_Heart_Disease
9	rs1537375	22116071	T	ADD	42243	-0.2729	-4.183	2.872e-05	icd414.0	cardio	Ischemic_Heart_Disease
9	rs1537376	22116220	T	ADD	42243	-0.27	-4.137	3.514e-05	icd414.0	cardio	Ischemic_Heart_Disease
9	rs1333045	22119195	T	ADD	42243	-0.2923	-4.45	8.605e-06	icd414.0	cardio	Ischemic_Heart_Disease
9	rs7857118	22124140	A	ADD	42243	-0.2749	-4.193	2.754e-05	icd414.0	cardio	Ischemic_Heart_Disease
9	rs10757277	22124450	G	ADD	42243	0.2752	4.237	2.262e-05	icd414.0	cardio	Ischemic_Heart_Disease
9	rs10811656	22124472	T	ADD	42243	0.2604	4.01	6.066e-05	icd414.0	cardio	Ischemic_Heart_Disease
9	rs10757278	22124477	G	ADD	42243	0.2756	4.244	2.2e-05	icd414.0	cardio	Ischemic_Heart_Disease
9	rs1333047	22124504	A	ADD	42243	-0.2787	-4.269	1.964e-05	icd414.0	cardio	Ischemic_Heart_Disease
9	rs1333049	22125503	C	ADD	42243	0.2648	4.079	4.532e-05	icd414.0	cardio	Ischemic_Heart_Disease
6	rs9270824	32570055	T	ADD	41148	-0.1349	-3.344	0.0008272	icd414.8	cardio	Ischemic_Heart_Disease
6	rs9270949	32572975	T	ADD	41148	-0.1461	-3.84	0.0001231	icd414.8	cardio	Ischemic_Heart_Disease
9	rs1591136	22026834	C	ADD	41148	0.1633	4.39	1.135e-05	icd414.8	cardio	Ischemic_Heart_Disease
9	rs7049105	22028801	G	ADD	41148	0.1634	4.391	1.129e-05	icd414.8	cardio	Ischemic_Heart_Disease
9	rs2151280	22034719	A	ADD	41148	0.1541	4.143	3.424e-05	icd414.8	cardio	Ischemic_Heart_Disease
9	rs1333036	22043819	C	ADD	41148	0.1588	4.269	1.96e-05	icd414.8	cardio	Ischemic_Heart_Disease
9	rs7027950	22048391	T	ADD	41148	0.1557	4.188	2.819e-05	icd414.8	cardio	Ischemic_Heart_Disease
9	rs10757265	22048859	C	ADD	41148	0.155	4.168	3.075e-05	icd414.8	cardio	Ischemic_Heart_Disease
9	rs10757266	22049555	T	ADD	41148	0.1579	4.246	2.172e-05	icd414.8	cardio	Ischemic_Heart_Disease
9	rs7027048	22053709	G	ADD	41148	0.1612	4.328	1.502e-05	icd414.8	cardio	Ischemic_Heart_Disease
9	rs7874604	22054690	C	ADD	41148	0.1623	4.354	1.334e-05	icd414.8	cardio	Ischemic_Heart_Disease
9	rs2383204	22055048	G	ADD	41148	0.1635	4.388	1.145e-05	icd414.8	cardio	Ischemic_Heart_Disease
9	rs10120688	22056499	A	ADD	41148	0.1347	3.615	0.0003001	icd414.8	cardio	Ischemic_Heart_Disease
9	rs2383205	22060935	A	ADD	41148	-0.1277	-3.294	0.0009877	icd414.8	cardio	Ischemic_Heart_Disease
9	rs10811647	22065002	G	ADD	41148	0.1665	4.464	8.04e-06	icd414.8	cardio	Ischemic_Heart_Disease
9	rs10811650	22067593	G	ADD	41148	0.1647	4.414	1.014e-05	icd414.8	cardio	Ischemic_Heart_Disease
9	rs4451405	22071750	C	ADD	41148	-0.1337	-3.463	0.0005334	icd414.8	cardio	Ischemic_Heart_Disease
9	rs9632884	22072301	G	ADD	41148	-0.1595	-4.272	1.936e-05	icd414.8	cardio	Ischemic_Heart_Disease
9	rs10757270	22072719	G	ADD	41148	0.1734	4.655	3.243e-06	icd414.8	cardio	Ischemic_Heart_Disease
9	rs10757271	22076795	A	ADD	41148	-0.1618	-4.329	1.496e-05	icd414.8	cardio	Ischemic_Heart_Disease
9	rs10116277	22081397	G	ADD	41148	-0.1671	-4.479	7.483e-06	icd414.8	cardio	Ischemic_Heart_Disease
9	rs6475606	22081850	C	ADD	41148	-0.1683	-4.51	6.476e-06	icd414.8	cardio	Ischemic_Heart_Disease
9	rs1537370	22084310	C	ADD	41148	-0.1688	-4.528	5.956e-06	icd414.8	cardio	Ischemic_Heart_Disease
9	rs1970112	22085598	C	ADD	41148	0.1822	4.898	9.704e-07	icd414.8	cardio	Ischemic_Heart_Disease
9	rs10738606	22088090	A	ADD	41148	-0.1822	-4.897	9.749e-07	icd414.8	cardio	Ischemic_Heart_Disease
9	rs10738607	22088094	A	ADD	41148	-0.1822	-4.895	9.826e-07	icd414.8	cardio	Ischemic_Heart_Disease
9	rs10757272	22088260	C	ADD	41148	-0.1828	-4.911	9.052e-07	icd414.8	cardio	Ischemic_Heart_Disease
9	rs10757274	22096055	A	ADD	41148	-0.1827	-4.907	9.251e-07	icd414.8	cardio	Ischemic_Heart_Disease
9	rs4977574	22098574	A	ADD	41148	-0.1811	-4.867	1.135e-06	icd414.8	cardio	Ischemic_Heart_Disease
9	rs2891168	22098619	A	ADD	41148	-0.1814	-4.874	1.092e-06	icd414.8	cardio	Ischemic_Heart_Disease
9	rs1537371	22099568	C	ADD	41148	-0.1703	-4.562	5.076e-06	icd414.8	cardio	Ischemic_Heart_Disease
9	rs1556516	22100176	G	ADD	41148	-0.1699	-4.551	5.345e-06	icd414.8	cardio	Ischemic_Heart_Disease
9	rs7859727	22102165	C	ADD	41148	-0.1838	-4.93	8.205e-07	icd414.8	cardio	Ischemic_Heart_Disease
9	rs1537372	22103183	T	ADD	41148	0.1804	4.848	1.248e-06	icd414.8	cardio	Ischemic_Heart_Disease
9	rs1537373	22103341	T	ADD	41148	-0.1716	-4.595	4.331e-06	icd414.8	cardio	Ischemic_Heart_Disease
9	rs1333042	22103813	A	ADD	41148	-0.1708	-4.573	4.808e-06	icd414.8	cardio	Ischemic_Heart_Disease
9	rs7859362	22105927	T	ADD	41148	-0.1577	-4.211	2.54e-05	icd414.8	cardio	Ischemic_Heart_Disease
9	rs10757275	22106225	G	ADD	41148	-0.1713	-4.593	4.359e-06	icd414.8	cardio	Ischemic_Heart_Disease
9	rs6475609	22106271	A	ADD	41148	-0.1577	-4.212	2.526e-05	icd414.8	cardio	Ischemic_Heart_Disease
9	rs1333043	22106731	T	ADD	41148	-0.1587	-4.239	2.25e-05	icd414.8	cardio	Ischemic_Heart_Disease
9	rs1412834	22110131	T	ADD	41148	-0.1601	-4.277	1.895e-05	icd414.8	cardio	Ischemic_Heart_Disease
9	rs10738609	22114495	A	ADD	41148	-0.1698	-4.555	5.233e-06	icd414.8	cardio	Ischemic_Heart_Disease
9	rs2383206	22115026	A	ADD	41148	-0.1567	-4.196	2.72e-05	icd414.8	cardio	Ischemic_Heart_Disease
9	rs944797	22115286	T	ADD	41148	-0.1579	-4.228	2.362e-05	icd414.8	cardio	Ischemic_Heart_Disease
9	rs1537375	22116071	T	ADD	41148	-0.1734	-4.642	3.453e-06	icd414.8	cardio	Ischemic_Heart_Disease
9	rs1537376	22116220	T	ADD	41148	-0.1571	-4.206	2.604e-05	icd414.8	cardio	Ischemic_Heart_Disease
9	rs1333045	22119195	T	ADD	41148	-0.1546	-4.128	3.66e-05	icd414.8	cardio	Ischemic_Heart_Disease
9	rs7857118	22124140	A	ADD	41148	-0.1707	-4.555	5.235e-06	icd414.8	cardio	Ischemic_Heart_Disease
9	rs10757277	22124450	G	ADD	41148	0.1668	4.49	7.113e-06	icd414.8	cardio	Ischemic_Heart_Disease
9	rs10811656	22124472	T	ADD	41148	0.1689	4.541	5.597e-06	icd414.8	cardio	Ischemic_Heart_Disease
9	rs10757278	22124477	G	ADD	41148	0.1683	4.529	5.919e-06	icd414.8	cardio	Ischemic_Heart_Disease
9	rs1333047	22124504	A	ADD	41148	-0.1547	-4.15	3.319e-05	icd414.8	cardio	Ischemic_Heart_Disease
9	rs1333049	22125503	C	ADD	41148	0.1625	4.369	1.251e-05	icd414.8	cardio	Ischemic_Heart_Disease
9	rs1591136	22026834	C	ADD	40022	0.1111	3.754	0.0001738	icd414.9	cardio	Ischemic_Heart_Disease
9	rs7049105	22028801	G	ADD	40022	0.1111	3.754	0.0001743	icd414.9	cardio	Ischemic_Heart_Disease
9	rs2151280	22034719	A	ADD	40022	0.1077	3.64	0.0002726	icd414.9	cardio	Ischemic_Heart_Disease
9	rs1333036	22043819	C	ADD	40022	0.1097	3.706	0.0002108	icd414.9	cardio	Ischemic_Heart_Disease
9	rs7027950	22048391	T	ADD	40022	0.1135	3.833	0.0001265	icd414.9	cardio	Ischemic_Heart_Disease
9	rs10757265	22048859	C	ADD	40022	0.1122	3.79	0.0001506	icd414.9	cardio	Ischemic_Heart_Disease
9	rs10757266	22049555	T	ADD	40022	0.1137	3.843	0.0001216	icd414.9	cardio	Ischemic_Heart_Disease
9	rs944800	22050898	A	ADD	40022	-0.1367	-4.16	3.188e-05	icd414.9	cardio	Ischemic_Heart_Disease
9	rs7027048	22053709	G	ADD	40022	0.1172	3.95	7.804e-05	icd414.9	cardio	Ischemic_Heart_Disease
9	rs7874604	22054690	C	ADD	40022	0.1171	3.948	7.895e-05	icd414.9	cardio	Ischemic_Heart_Disease
9	rs2383204	22055048	G	ADD	40022	0.1149	3.872	0.000108	icd414.9	cardio	Ischemic_Heart_Disease
9	rs7853090	22056295	T	ADD	40022	-0.1296	-4.247	2.167e-05	icd414.9	cardio	Ischemic_Heart_Disease
9	rs7866783	22056359	A	ADD	40022	-0.1314	-4.303	1.684e-05	icd414.9	cardio	Ischemic_Heart_Disease
9	rs10120688	22056499	A	ADD	40022	0.118	3.975	7.043e-05	icd414.9	cardio	Ischemic_Heart_Disease
9	rs2383205	22060935	A	ADD	40022	-0.1306	-4.208	2.581e-05	icd414.9	cardio	Ischemic_Heart_Disease
9	rs1537378	22061614	A	ADD	40022	-0.1298	-4.18	2.917e-05	icd414.9	cardio	Ischemic_Heart_Disease
9	rs8181050	22064391	G	ADD	40022	-0.1292	-4.161	3.168e-05	icd414.9	cardio	Ischemic_Heart_Disease
9	rs10811647	22065002	G	ADD	40022	0.1452	4.897	9.748e-07	icd414.9	cardio	Ischemic_Heart_Disease
9	rs1333039	22065657	G	ADD	40022	-0.1288	-4.153	3.278e-05	icd414.9	cardio	Ischemic_Heart_Disease
9	rs10965223	22067004	G	ADD	40022	-0.128	-4.129	3.644e-05	icd414.9	cardio	Ischemic_Heart_Disease
9	rs10965224	22067276	T	ADD	40022	-0.1267	-4.087	4.374e-05	icd414.9	cardio	Ischemic_Heart_Disease
9	rs10811648	22067542	C	ADD	40022	-0.1299	-4.19	2.795e-05	icd414.9	cardio	Ischemic_Heart_Disease
9	rs10811649	22067554	C	ADD	40022	-0.1299	-4.191	2.782e-05	icd414.9	cardio	Ischemic_Heart_Disease
9	rs10811650	22067593	G	ADD	40022	0.1448	4.883	1.043e-06	icd414.9	cardio	Ischemic_Heart_Disease
9	rs10811651	22067830	G	ADD	40022	-0.1273	-4.106	4.024e-05	icd414.9	cardio	Ischemic_Heart_Disease
9	rs4977756	22068652	G	ADD	40022	-0.1268	-4.092	4.278e-05	icd414.9	cardio	Ischemic_Heart_Disease
9	rs4451405	22071750	C	ADD	40022	-0.1267	-4.105	4.051e-05	icd414.9	cardio	Ischemic_Heart_Disease
9	rs9632884	22072301	G	ADD	40022	-0.15	-5.031	4.878e-07	icd414.9	cardio	Ischemic_Heart_Disease
9	rs10757270	22072719	G	ADD	40022	0.149	5.027	4.981e-07	icd414.9	cardio	Ischemic_Heart_Disease
9	rs10757271	22076795	A	ADD	40022	-0.1495	-5.01	5.456e-07	icd414.9	cardio	Ischemic_Heart_Disease
9	rs10116277	22081397	G	ADD	40022	-0.1499	-5.036	4.766e-07	icd414.9	cardio	Ischemic_Heart_Disease
9	rs6475606	22081850	C	ADD	40022	-0.1502	-5.046	4.509e-07	icd414.9	cardio	Ischemic_Heart_Disease
9	rs1537370	22084310	C	ADD	40022	-0.1492	-5.02	5.18e-07	icd414.9	cardio	Ischemic_Heart_Disease
9	rs1970112	22085598	C	ADD	40022	0.1481	4.996	5.859e-07	icd414.9	cardio	Ischemic_Heart_Disease
9	rs7857345	22087473	T	ADD	40022	-0.1593	-4.636	3.549e-06	icd414.9	cardio	Ischemic_Heart_Disease
9	rs10738606	22088090	A	ADD	40022	-0.1555	-5.246	1.553e-07	icd414.9	cardio	Ischemic_Heart_Disease
9	rs10738607	22088094	A	ADD	40022	-0.1555	-5.245	1.563e-07	icd414.9	cardio	Ischemic_Heart_Disease
9	rs10757272	22088260	C	ADD	40022	-0.1538	-5.186	2.153e-07	icd414.9	cardio	Ischemic_Heart_Disease
9	rs10757274	22096055	A	ADD	40022	-0.1536	-5.181	2.211e-07	icd414.9	cardio	Ischemic_Heart_Disease
9	rs4977574	22098574	A	ADD	40022	-0.1532	-5.167	2.38e-07	icd414.9	cardio	Ischemic_Heart_Disease
9	rs2891168	22098619	A	ADD	40022	-0.153	-5.163	2.432e-07	icd414.9	cardio	Ischemic_Heart_Disease
9	rs1537371	22099568	C	ADD	40022	-0.1559	-5.231	1.685e-07	icd414.9	cardio	Ischemic_Heart_Disease
9	rs1556516	22100176	G	ADD	40022	-0.1564	-5.245	1.562e-07	icd414.9	cardio	Ischemic_Heart_Disease
9	rs7859727	22102165	C	ADD	40022	-0.1498	-5.047	4.479e-07	icd414.9	cardio	Ischemic_Heart_Disease
9	rs1537372	22103183	T	ADD	40022	0.1482	5.009	5.483e-07	icd414.9	cardio	Ischemic_Heart_Disease
9	rs1537373	22103341	T	ADD	40022	-0.1573	-5.275	1.327e-07	icd414.9	cardio	Ischemic_Heart_Disease
9	rs1333042	22103813	A	ADD	40022	-0.1586	-5.318	1.049e-07	icd414.9	cardio	Ischemic_Heart_Disease
9	rs7859362	22105927	T	ADD	40022	-0.1572	-5.257	1.467e-07	icd414.9	cardio	Ischemic_Heart_Disease
9	rs10757275	22106225	G	ADD	40022	-0.1506	-5.073	3.916e-07	icd414.9	cardio	Ischemic_Heart_Disease
9	rs6475609	22106271	A	ADD	40022	-0.1553	-5.198	2.017e-07	icd414.9	cardio	Ischemic_Heart_Disease
9	rs1333043	22106731	T	ADD	40022	-0.1576	-5.274	1.335e-07	icd414.9	cardio	Ischemic_Heart_Disease
9	rs1412834	22110131	T	ADD	40022	-0.1583	-5.294	1.198e-07	icd414.9	cardio	Ischemic_Heart_Disease
9	rs10738609	22114495	A	ADD	40022	-0.156	-5.254	1.491e-07	icd414.9	cardio	Ischemic_Heart_Disease
9	rs2383206	22115026	A	ADD	40022	-0.1547	-5.191	2.091e-07	icd414.9	cardio	Ischemic_Heart_Disease
9	rs944797	22115286	T	ADD	40022	-0.1555	-5.217	1.814e-07	icd414.9	cardio	Ischemic_Heart_Disease
9	rs1537375	22116071	T	ADD	40022	-0.1579	-5.306	1.118e-07	icd414.9	cardio	Ischemic_Heart_Disease
9	rs1537376	22116220	T	ADD	40022	-0.155	-5.2	1.988e-07	icd414.9	cardio	Ischemic_Heart_Disease
9	rs1333045	22119195	T	ADD	40022	-0.1544	-5.184	2.174e-07	icd414.9	cardio	Ischemic_Heart_Disease
9	rs7857118	22124140	A	ADD	40022	-0.1572	-5.256	1.469e-07	icd414.9	cardio	Ischemic_Heart_Disease
9	rs10757277	22124450	G	ADD	40022	0.1529	5.177	2.254e-07	icd414.9	cardio	Ischemic_Heart_Disease
9	rs10811656	22124472	T	ADD	40022	0.1512	5.112	3.185e-07	icd414.9	cardio	Ischemic_Heart_Disease
9	rs10757278	22124477	G	ADD	40022	0.1527	5.17	2.346e-07	icd414.9	cardio	Ischemic_Heart_Disease
9	rs1333047	22124504	A	ADD	40022	-0.1541	-5.193	2.066e-07	icd414.9	cardio	Ischemic_Heart_Disease
9	rs1333049	22125503	C	ADD	40022	0.1513	5.119	3.066e-07	icd414.9	cardio	Ischemic_Heart_Disease
6	rs7767167	32765182	G	ADD	42242	0.1906	3.66	0.000252	icd415.19	cardio	Diseases_of_Pulmonary_Circulation
6	rs9270949	32572975	T	ADD	40921	-0.1489	-3.872	0.0001079	icd416.8	cardio	Diseases_of_Pulmonary_Circulation
6	rs9273532	32628736	C	ADD	40921	-0.1405	-3.719	0.0002003	icd416.8	cardio	Diseases_of_Pulmonary_Circulation
4	rs13125101	81174592	A	ADD	41258	-0.2653	-3.601	0.0003174	icd424.2	cardio	Other_Forms_of_Heart_Disease
4	rs12509595	81182554	C	ADD	41258	-0.2648	-3.589	0.0003318	icd424.2	cardio	Other_Forms_of_Heart_Disease
4	rs16998073	81184341	T	ADD	41258	-0.2793	-3.769	0.0001637	icd424.2	cardio	Other_Forms_of_Heart_Disease
19	rs429358	45411941	C	ADD	36173	-0.1484	-3.852	0.0001174	icd427.89	cardio	Other_Forms_of_Heart_Disease
19	rs56131196	45422846	A	ADD	36173	-0.1175	-3.349	0.0008121	icd427.89	cardio	Other_Forms_of_Heart_Disease
19	rs4420638	45422946	G	ADD	36173	-0.1168	-3.33	0.0008693	icd427.89	cardio	Other_Forms_of_Heart_Disease
19	rs429358	45411941	C	ADD	39960	-0.1053	-3.316	0.0009142	icd428.0	cardio	Other_Forms_of_Heart_Disease
19	rs12721051	45422160	G	ADD	39960	-0.1019	-3.492	0.0004803	icd428.0	cardio	Other_Forms_of_Heart_Disease
19	rs56131196	45422846	A	ADD	39960	-0.1007	-3.452	0.0005571	icd428.0	cardio	Other_Forms_of_Heart_Disease
19	rs4420638	45422946	G	ADD	39960	-0.1012	-3.469	0.0005232	icd428.0	cardio	Other_Forms_of_Heart_Disease
19	rs429358	45411941	C	ADD	42254	-0.2905	-3.301	0.0009628	icd428.33	cardio	Other_Forms_of_Heart_Disease
19	rs12721051	45422160	G	ADD	42254	-0.2644	-3.325	0.0008844	icd428.33	cardio	Other_Forms_of_Heart_Disease
19	rs56131196	45422846	A	ADD	42254	-0.2664	-3.349	0.0008106	icd428.33	cardio	Other_Forms_of_Heart_Disease
19	rs4420638	45422946	G	ADD	42254	-0.266	-3.345	0.0008235	icd428.33	cardio	Other_Forms_of_Heart_Disease
19	rs6857	45392254	T	ADD	40885	-0.1527	-3.491	0.0004811	icd428.9	cardio	Other_Forms_of_Heart_Disease
19	rs157582	45396219	T	ADD	40885	-0.1295	-3.321	0.0008977	icd428.9	cardio	Other_Forms_of_Heart_Disease
19	rs769449	45410002	A	ADD	40885	-0.1843	-3.547	0.0003895	icd428.9	cardio	Other_Forms_of_Heart_Disease
19	rs429358	45411941	C	ADD	40885	-0.1872	-3.993	6.531e-05	icd428.9	cardio	Other_Forms_of_Heart_Disease
19	rs10414043	45415713	A	ADD	40885	-0.1894	-3.662	0.0002503	icd428.9	cardio	Other_Forms_of_Heart_Disease
19	rs7256200	45415935	T	ADD	40885	-0.1897	-3.667	0.0002455	icd428.9	cardio	Other_Forms_of_Heart_Disease
19	rs12721046	45421254	A	ADD	40885	-0.1591	-3.441	0.0005793	icd428.9	cardio	Other_Forms_of_Heart_Disease
19	rs12721051	45422160	G	ADD	40885	-0.1685	-3.954	7.686e-05	icd428.9	cardio	Other_Forms_of_Heart_Disease
19	rs56131196	45422846	A	ADD	40885	-0.1689	-3.966	7.302e-05	icd428.9	cardio	Other_Forms_of_Heart_Disease
19	rs4420638	45422946	G	ADD	40885	-0.1685	-3.958	7.561e-05	icd428.9	cardio	Other_Forms_of_Heart_Disease
19	rs111789331	45427125	A	ADD	40885	-0.1642	-3.556	0.0003769	icd428.9	cardio	Other_Forms_of_Heart_Disease
19	rs66626994	45428234	A	ADD	40885	-0.166	-3.595	0.0003249	icd428.9	cardio	Other_Forms_of_Heart_Disease
6	rs1064701	32546795	T	ADD	37256	-0.1063	-3.698	0.0002169	icd429.3	cardio	Other_Forms_of_Heart_Disease
6	rs9270949	32572975	T	ADD	37256	-0.1284	-4.711	2.459e-06	icd429.3	cardio	Other_Forms_of_Heart_Disease
6	rs9272617	32607926	T	ADD	37256	-0.1018	-3.719	0.0002	icd429.3	cardio	Other_Forms_of_Heart_Disease
6	rs9273532	32628736	C	ADD	37256	-0.1058	-3.965	7.337e-05	icd429.3	cardio	Other_Forms_of_Heart_Disease
4	rs16998073	81184341	T	ADD	42705	0.2785	3.292	0.0009943	icd432.1	cardio	Cerebrovascular_Diseases
6	rs1064701	32546795	T	ADD	39889	-0.1248	-3.752	0.0001755	icd433.10	cardio	Cerebrovascular_Diseases
6	rs9270579	32561098	A	ADD	39889	-0.1439	-4.259	2.05e-05	icd433.10	cardio	Cerebrovascular_Diseases
6	rs9270824	32570055	T	ADD	39889	-0.149	-4.489	7.148e-06	icd433.10	cardio	Cerebrovascular_Diseases
6	rs9270926	32572435	C	ADD	39889	-0.1489	-4.396	1.105e-05	icd433.10	cardio	Cerebrovascular_Diseases
6	rs9270949	32572975	T	ADD	39889	-0.1199	-3.828	0.000129	icd433.10	cardio	Cerebrovascular_Diseases
6	rs9271006	32574602	T	ADD	39889	-0.1447	-4.385	1.157e-05	icd433.10	cardio	Cerebrovascular_Diseases
6	rs9271112	32576717	T	ADD	39889	-0.1356	-4.048	5.166e-05	icd433.10	cardio	Cerebrovascular_Diseases
6	rs9271115	32576731	C	ADD	39889	-0.1444	-4.445	8.806e-06	icd433.10	cardio	Cerebrovascular_Diseases
6	rs9272546	32606941	T	ADD	39889	-0.1442	-4.529	5.94e-06	icd433.10	cardio	Cerebrovascular_Diseases
6	rs9272617	32607926	T	ADD	39889	-0.1214	-3.843	0.0001216	icd433.10	cardio	Cerebrovascular_Diseases
6	rs9273532	32628736	C	ADD	39889	-0.1175	-3.808	0.0001403	icd433.10	cardio	Cerebrovascular_Diseases
9	rs944800	22050898	A	ADD	39889	-0.1316	-3.871	0.0001084	icd433.10	cardio	Cerebrovascular_Diseases
9	rs7853090	22056295	T	ADD	39889	-0.1225	-3.856	0.0001154	icd433.10	cardio	Cerebrovascular_Diseases
9	rs7866783	22056359	A	ADD	39889	-0.1209	-3.804	0.0001424	icd433.10	cardio	Cerebrovascular_Diseases
9	rs10120688	22056499	A	ADD	39889	0.1032	3.329	0.0008708	icd433.10	cardio	Cerebrovascular_Diseases
9	rs2383205	22060935	A	ADD	39889	-0.1416	-4.386	1.153e-05	icd433.10	cardio	Cerebrovascular_Diseases
9	rs1537378	22061614	A	ADD	39889	-0.1405	-4.353	1.341e-05	icd433.10	cardio	Cerebrovascular_Diseases
9	rs8181050	22064391	G	ADD	39889	-0.1406	-4.355	1.332e-05	icd433.10	cardio	Cerebrovascular_Diseases
9	rs10811647	22065002	G	ADD	39889	0.154	4.957	7.17e-07	icd433.10	cardio	Cerebrovascular_Diseases
9	rs1333039	22065657	G	ADD	39889	-0.1396	-4.329	1.5e-05	icd433.10	cardio	Cerebrovascular_Diseases
9	rs10965223	22067004	G	ADD	39889	-0.1401	-4.343	1.405e-05	icd433.10	cardio	Cerebrovascular_Diseases
9	rs10965224	22067276	T	ADD	39889	-0.1412	-4.379	1.191e-05	icd433.10	cardio	Cerebrovascular_Diseases
9	rs10811648	22067542	C	ADD	39889	-0.1425	-4.417	1.002e-05	icd433.10	cardio	Cerebrovascular_Diseases
9	rs10811649	22067554	C	ADD	39889	-0.1426	-4.419	9.912e-06	icd433.10	cardio	Cerebrovascular_Diseases
9	rs10811650	22067593	G	ADD	39889	0.1546	4.975	6.512e-07	icd433.10	cardio	Cerebrovascular_Diseases
9	rs10811651	22067830	G	ADD	39889	-0.1406	-4.359	1.309e-05	icd433.10	cardio	Cerebrovascular_Diseases
9	rs4977756	22068652	G	ADD	39889	-0.1405	-4.358	1.315e-05	icd433.10	cardio	Cerebrovascular_Diseases
9	rs4451405	22071750	C	ADD	39889	-0.1387	-4.318	1.576e-05	icd433.10	cardio	Cerebrovascular_Diseases
9	rs9632884	22072301	G	ADD	39889	-0.1742	-5.603	2.102e-08	icd433.10	cardio	Cerebrovascular_Diseases
9	rs10757270	22072719	G	ADD	39889	0.1673	5.393	6.92e-08	icd433.10	cardio	Cerebrovascular_Diseases
9	rs10757271	22076795	A	ADD	39889	-0.1896	-6.093	1.109e-09	icd433.10	cardio	Cerebrovascular_Diseases
9	rs10116277	22081397	G	ADD	39889	-0.1742	-5.606	2.065e-08	icd433.10	cardio	Cerebrovascular_Diseases
9	rs6475606	22081850	C	ADD	39889	-0.1749	-5.629	1.81e-08	icd433.10	cardio	Cerebrovascular_Diseases
9	rs1537370	22084310	C	ADD	39889	-0.1771	-5.704	1.171e-08	icd433.10	cardio	Cerebrovascular_Diseases
9	rs1970112	22085598	C	ADD	39889	0.1791	5.781	7.433e-09	icd433.10	cardio	Cerebrovascular_Diseases
9	rs7857345	22087473	T	ADD	39889	-0.1773	-4.985	6.199e-07	icd433.10	cardio	Cerebrovascular_Diseases
9	rs10738606	22088090	A	ADD	39889	-0.1938	-6.255	3.971e-10	icd433.10	cardio	Cerebrovascular_Diseases
9	rs10738607	22088094	A	ADD	39889	-0.1938	-6.254	3.995e-10	icd433.10	cardio	Cerebrovascular_Diseases
9	rs10757272	22088260	C	ADD	39889	-0.1928	-6.221	4.935e-10	icd433.10	cardio	Cerebrovascular_Diseases
9	rs10757274	22096055	A	ADD	39889	-0.1953	-6.301	2.949e-10	icd433.10	cardio	Cerebrovascular_Diseases
9	rs4977574	22098574	A	ADD	39889	-0.1929	-6.226	4.77e-10	icd433.10	cardio	Cerebrovascular_Diseases
9	rs2891168	22098619	A	ADD	39889	-0.1942	-6.269	3.639e-10	icd433.10	cardio	Cerebrovascular_Diseases
9	rs1537371	22099568	C	ADD	39889	-0.1992	-6.404	1.513e-10	icd433.10	cardio	Cerebrovascular_Diseases
9	rs1556516	22100176	G	ADD	39889	-0.1977	-6.357	2.063e-10	icd433.10	cardio	Cerebrovascular_Diseases
9	rs7859727	22102165	C	ADD	39889	-0.1908	-6.147	7.896e-10	icd433.10	cardio	Cerebrovascular_Diseases
9	rs1537372	22103183	T	ADD	39889	0.1679	5.423	5.867e-08	icd433.10	cardio	Cerebrovascular_Diseases
9	rs1537373	22103341	T	ADD	39889	-0.199	-6.397	1.584e-10	icd433.10	cardio	Cerebrovascular_Diseases
9	rs1333042	22103813	A	ADD	39889	-0.2017	-6.481	9.084e-11	icd433.10	cardio	Cerebrovascular_Diseases
9	rs7859362	22105927	T	ADD	39889	-0.198	-6.344	2.235e-10	icd433.10	cardio	Cerebrovascular_Diseases
9	rs10757275	22106225	G	ADD	39889	-0.1922	-6.188	6.091e-10	icd433.10	cardio	Cerebrovascular_Diseases
9	rs6475609	22106271	A	ADD	39889	-0.1962	-6.287	3.243e-10	icd433.10	cardio	Cerebrovascular_Diseases
9	rs1333043	22106731	T	ADD	39889	-0.1968	-6.308	2.819e-10	icd433.10	cardio	Cerebrovascular_Diseases
9	rs1412834	22110131	T	ADD	39889	-0.1981	-6.35	2.153e-10	icd433.10	cardio	Cerebrovascular_Diseases
9	rs10738609	22114495	A	ADD	39889	-0.1927	-6.209	5.334e-10	icd433.10	cardio	Cerebrovascular_Diseases
9	rs2383206	22115026	A	ADD	39889	-0.2025	-6.501	7.979e-11	icd433.10	cardio	Cerebrovascular_Diseases
9	rs944797	22115286	T	ADD	39889	-0.2023	-6.497	8.212e-11	icd433.10	cardio	Cerebrovascular_Diseases
9	rs1537375	22116071	T	ADD	39889	-0.1895	-6.096	1.089e-09	icd433.10	cardio	Cerebrovascular_Diseases
9	rs1537376	22116220	T	ADD	39889	-0.2028	-6.511	7.476e-11	icd433.10	cardio	Cerebrovascular_Diseases
9	rs1333045	22119195	T	ADD	39889	-0.1992	-6.372	1.866e-10	icd433.10	cardio	Cerebrovascular_Diseases
9	rs7857118	22124140	A	ADD	39889	-0.2017	-6.463	1.025e-10	icd433.10	cardio	Cerebrovascular_Diseases
9	rs10757277	22124450	G	ADD	39889	0.1994	6.433	1.255e-10	icd433.10	cardio	Cerebrovascular_Diseases
9	rs10811656	22124472	T	ADD	39889	0.1895	6.112	9.843e-10	icd433.10	cardio	Cerebrovascular_Diseases
9	rs10757278	22124477	G	ADD	39889	0.1985	6.407	1.486e-10	icd433.10	cardio	Cerebrovascular_Diseases
9	rs1333047	22124504	A	ADD	39889	-0.2015	-6.478	9.293e-11	icd433.10	cardio	Cerebrovascular_Diseases
9	rs1333049	22125503	C	ADD	39889	0.1937	6.243	4.283e-10	icd433.10	cardio	Cerebrovascular_Diseases
6	rs9270579	32561098	A	ADD	41336	-0.2351	-3.366	0.000762	icd433.30	cardio	Cerebrovascular_Diseases
6	rs9271115	32576731	C	ADD	41336	-0.2285	-3.427	0.0006093	icd433.30	cardio	Cerebrovascular_Diseases
9	rs9632884	22072301	G	ADD	41336	-0.219	-3.489	0.0004845	icd433.30	cardio	Cerebrovascular_Diseases
9	rs10757270	22072719	G	ADD	41336	0.2227	3.576	0.0003491	icd433.30	cardio	Cerebrovascular_Diseases
9	rs10757271	22076795	A	ADD	41336	-0.2454	-3.902	9.526e-05	icd433.30	cardio	Cerebrovascular_Diseases
9	rs10116277	22081397	G	ADD	41336	-0.2163	-3.451	0.000558	icd433.30	cardio	Cerebrovascular_Diseases
9	rs6475606	22081850	C	ADD	41336	-0.216	-3.447	0.0005659	icd433.30	cardio	Cerebrovascular_Diseases
9	rs1537370	22084310	C	ADD	41336	-0.2114	-3.376	0.0007348	icd433.30	cardio	Cerebrovascular_Diseases
9	rs1970112	22085598	C	ADD	41336	0.2101	3.366	0.0007622	icd433.30	cardio	Cerebrovascular_Diseases
9	rs10738606	22088090	A	ADD	41336	-0.2487	-3.975	7.031e-05	icd433.30	cardio	Cerebrovascular_Diseases
9	rs10738607	22088094	A	ADD	41336	-0.2486	-3.974	7.057e-05	icd433.30	cardio	Cerebrovascular_Diseases
9	rs10757272	22088260	C	ADD	41336	-0.2516	-4.021	5.791e-05	icd433.30	cardio	Cerebrovascular_Diseases
9	rs10757274	22096055	A	ADD	41336	-0.2486	-3.974	7.056e-05	icd433.30	cardio	Cerebrovascular_Diseases
9	rs4977574	22098574	A	ADD	41336	-0.2462	-3.937	8.249e-05	icd433.30	cardio	Cerebrovascular_Diseases
9	rs2891168	22098619	A	ADD	41336	-0.2465	-3.942	8.07e-05	icd433.30	cardio	Cerebrovascular_Diseases
9	rs1537371	22099568	C	ADD	41336	-0.2606	-4.139	3.484e-05	icd433.30	cardio	Cerebrovascular_Diseases
9	rs1556516	22100176	G	ADD	41336	-0.2603	-4.136	3.541e-05	icd433.30	cardio	Cerebrovascular_Diseases
9	rs7859727	22102165	C	ADD	41336	-0.2514	-4.01	6.084e-05	icd433.30	cardio	Cerebrovascular_Diseases
9	rs1537372	22103183	T	ADD	41336	0.2239	3.605	0.000312	icd433.30	cardio	Cerebrovascular_Diseases
9	rs1537373	22103341	T	ADD	41336	-0.2682	-4.259	2.058e-05	icd433.30	cardio	Cerebrovascular_Diseases
9	rs1333042	22103813	A	ADD	41336	-0.265	-4.207	2.583e-05	icd433.30	cardio	Cerebrovascular_Diseases
9	rs7859362	22105927	T	ADD	41336	-0.2548	-4.027	5.656e-05	icd433.30	cardio	Cerebrovascular_Diseases
9	rs10757275	22106225	G	ADD	41336	-0.2376	-3.786	0.0001533	icd433.30	cardio	Cerebrovascular_Diseases
9	rs6475609	22106271	A	ADD	41336	-0.251	-3.97	7.183e-05	icd433.30	cardio	Cerebrovascular_Diseases
9	rs1333043	22106731	T	ADD	41336	-0.2507	-3.965	7.343e-05	icd433.30	cardio	Cerebrovascular_Diseases
9	rs1412834	22110131	T	ADD	41336	-0.2492	-3.942	8.084e-05	icd433.30	cardio	Cerebrovascular_Diseases
9	rs10738609	22114495	A	ADD	41336	-0.2386	-3.802	0.0001436	icd433.30	cardio	Cerebrovascular_Diseases
9	rs2383206	22115026	A	ADD	41336	-0.249	-3.949	7.852e-05	icd433.30	cardio	Cerebrovascular_Diseases
9	rs944797	22115286	T	ADD	41336	-0.249	-3.948	7.88e-05	icd433.30	cardio	Cerebrovascular_Diseases
9	rs1537375	22116071	T	ADD	41336	-0.2331	-3.708	0.0002088	icd433.30	cardio	Cerebrovascular_Diseases
9	rs1537376	22116220	T	ADD	41336	-0.2493	-3.953	7.703e-05	icd433.30	cardio	Cerebrovascular_Diseases
9	rs1333045	22119195	T	ADD	41336	-0.2751	-4.334	1.466e-05	icd433.30	cardio	Cerebrovascular_Diseases
9	rs7857118	22124140	A	ADD	41336	-0.2494	-3.943	8.038e-05	icd433.30	cardio	Cerebrovascular_Diseases
9	rs10757277	22124450	G	ADD	41336	0.253	4.041	5.33e-05	icd433.30	cardio	Cerebrovascular_Diseases
9	rs10811656	22124472	T	ADD	41336	0.2504	3.996	6.437e-05	icd433.30	cardio	Cerebrovascular_Diseases
9	rs10757278	22124477	G	ADD	41336	0.2532	4.045	5.231e-05	icd433.30	cardio	Cerebrovascular_Diseases
9	rs1333047	22124504	A	ADD	41336	-0.2659	-4.221	2.431e-05	icd433.30	cardio	Cerebrovascular_Diseases
9	rs1333049	22125503	C	ADD	41336	0.2684	4.277	1.89e-05	icd433.30	cardio	Cerebrovascular_Diseases
6	rs9267955	32213150	A	ADD	41543	-0.1813	-3.489	0.0004846	icd434.91	cardio	Cerebrovascular_Diseases
6	rs9267992	32220397	G	ADD	41543	-0.1788	-3.447	0.000567	icd434.91	cardio	Cerebrovascular_Diseases
6	rs9268104	32246919	A	ADD	41543	-0.1802	-3.467	0.0005258	icd434.91	cardio	Cerebrovascular_Diseases
6	rs9268106	32247115	T	ADD	41543	-0.1802	-3.467	0.0005258	icd434.91	cardio	Cerebrovascular_Diseases
6	rs9268118	32249987	T	ADD	41543	-0.175	-3.341	0.0008358	icd434.91	cardio	Cerebrovascular_Diseases
6	rs9268138	32255454	A	ADD	41543	-0.1803	-3.469	0.0005225	icd434.91	cardio	Cerebrovascular_Diseases
6	rs6457535	32262406	A	ADD	41543	-0.1804	-3.471	0.0005176	icd434.91	cardio	Cerebrovascular_Diseases
6	rs6920338	32288089	C	ADD	41543	-0.1786	-3.498	0.0004689	icd434.91	cardio	Cerebrovascular_Diseases
6	rs1064701	32546795	T	ADD	41543	-0.135	-3.665	0.0002477	icd434.91	cardio	Cerebrovascular_Diseases
6	rs9270949	32572975	T	ADD	41543	-0.1294	-3.735	0.0001876	icd434.91	cardio	Cerebrovascular_Diseases
6	rs9271006	32574602	T	ADD	41543	-0.1296	-3.56	0.0003705	icd434.91	cardio	Cerebrovascular_Diseases
6	rs9272546	32606941	T	ADD	41543	-0.1202	-3.424	0.0006173	icd434.91	cardio	Cerebrovascular_Diseases
9	rs10811647	22065002	G	ADD	40791	0.1417	3.409	0.0006523	icd435.9	cardio	Cerebrovascular_Diseases
9	rs10811650	22067593	G	ADD	40791	0.144	3.463	0.0005338	icd435.9	cardio	Cerebrovascular_Diseases
9	rs9632884	22072301	G	ADD	40791	-0.1378	-3.309	0.0009359	icd435.9	cardio	Cerebrovascular_Diseases
9	rs10757270	22072719	G	ADD	40791	0.138	3.32	0.0008991	icd435.9	cardio	Cerebrovascular_Diseases
9	rs1537375	22116071	T	ADD	40791	-0.1367	-3.294	0.0009864	icd435.9	cardio	Cerebrovascular_Diseases
9	rs9632884	22072301	G	ADD	42695	-0.2312	-3.377	0.000732	icd437.3	cardio	Cerebrovascular_Diseases
9	rs10757271	22076795	A	ADD	42695	-0.2429	-3.547	0.0003904	icd437.3	cardio	Cerebrovascular_Diseases
9	rs1970112	22085598	C	ADD	42695	0.228	3.35	0.0008092	icd437.3	cardio	Cerebrovascular_Diseases
6	rs9270579	32561098	A	ADD	39810	-0.2285	-3.961	7.475e-05	icd440.0	cardio	Diseases_of_Blood_Vessels
6	rs9270824	32570055	T	ADD	39810	-0.2511	-4.454	8.434e-06	icd440.0	cardio	Diseases_of_Blood_Vessels
6	rs9270926	32572435	C	ADD	39810	-0.2139	-3.662	0.0002505	icd440.0	cardio	Diseases_of_Blood_Vessels
6	rs9270949	32572975	T	ADD	39810	-0.1939	-3.564	0.0003649	icd440.0	cardio	Diseases_of_Blood_Vessels
6	rs9271006	32574602	T	ADD	39810	-0.214	-3.819	0.0001338	icd440.0	cardio	Diseases_of_Blood_Vessels
6	rs9271112	32576717	T	ADD	39810	-0.2535	-4.454	8.441e-06	icd440.0	cardio	Diseases_of_Blood_Vessels
6	rs9271115	32576731	C	ADD	39810	-0.191	-3.475	0.000511	icd440.0	cardio	Diseases_of_Blood_Vessels
6	rs9273532	32628736	C	ADD	39810	-0.178	-3.304	0.0009541	icd440.0	cardio	Diseases_of_Blood_Vessels
9	rs9632884	22072301	G	ADD	42301	-0.2075	-3.418	0.0006307	icd440.1	cardio	Diseases_of_Blood_Vessels
9	rs10757271	22076795	A	ADD	42301	-0.2243	-3.689	0.0002251	icd440.1	cardio	Diseases_of_Blood_Vessels
6	rs9270579	32561098	A	ADD	41579	-0.2317	-4.13	3.636e-05	icd440.20	cardio	Diseases_of_Blood_Vessels
6	rs9270824	32570055	T	ADD	41579	-0.2137	-3.904	9.47e-05	icd440.20	cardio	Diseases_of_Blood_Vessels
6	rs9270926	32572435	C	ADD	41579	-0.1991	-3.552	0.0003817	icd440.20	cardio	Diseases_of_Blood_Vessels
6	rs9270949	32572975	T	ADD	41579	-0.1754	-3.389	0.0007009	icd440.20	cardio	Diseases_of_Blood_Vessels
6	rs9271006	32574602	T	ADD	41579	-0.2122	-3.883	0.0001032	icd440.20	cardio	Diseases_of_Blood_Vessels
6	rs9271112	32576717	T	ADD	41579	-0.1995	-3.613	0.0003026	icd440.20	cardio	Diseases_of_Blood_Vessels
6	rs9271115	32576731	C	ADD	41579	-0.2127	-3.973	7.09e-05	icd440.20	cardio	Diseases_of_Blood_Vessels
6	rs9272546	32606941	T	ADD	41579	-0.2014	-3.826	0.0001303	icd440.20	cardio	Diseases_of_Blood_Vessels
6	rs9272617	32607926	T	ADD	41579	-0.1943	-3.714	0.0002037	icd440.20	cardio	Diseases_of_Blood_Vessels
6	rs9273532	32628736	C	ADD	41579	-0.2158	-4.22	2.446e-05	icd440.20	cardio	Diseases_of_Blood_Vessels
9	rs1591136	22026834	C	ADD	41579	0.1777	3.462	0.0005366	icd440.20	cardio	Diseases_of_Blood_Vessels
9	rs7049105	22028801	G	ADD	41579	0.1773	3.456	0.0005491	icd440.20	cardio	Diseases_of_Blood_Vessels
9	rs2151280	22034719	A	ADD	41579	0.183	3.567	0.0003613	icd440.20	cardio	Diseases_of_Blood_Vessels
9	rs1333036	22043819	C	ADD	41579	0.1729	3.37	0.0007528	icd440.20	cardio	Diseases_of_Blood_Vessels
9	rs7027950	22048391	T	ADD	41579	0.1777	3.468	0.0005251	icd440.20	cardio	Diseases_of_Blood_Vessels
9	rs10757265	22048859	C	ADD	41579	0.1783	3.478	0.0005047	icd440.20	cardio	Diseases_of_Blood_Vessels
9	rs10757266	22049555	T	ADD	41579	0.1754	3.423	0.0006203	icd440.20	cardio	Diseases_of_Blood_Vessels
9	rs10120688	22056499	A	ADD	41579	0.1771	3.445	0.0005717	icd440.20	cardio	Diseases_of_Blood_Vessels
9	rs10811647	22065002	G	ADD	41579	0.1787	3.488	0.0004863	icd440.20	cardio	Diseases_of_Blood_Vessels
9	rs10811650	22067593	G	ADD	41579	0.1804	3.522	0.0004283	icd440.20	cardio	Diseases_of_Blood_Vessels
9	rs9632884	22072301	G	ADD	41579	-0.1746	-3.4	0.0006748	icd440.20	cardio	Diseases_of_Blood_Vessels
9	rs10757270	22072719	G	ADD	41579	0.1801	3.516	0.0004384	icd440.20	cardio	Diseases_of_Blood_Vessels
9	rs10757271	22076795	A	ADD	41579	-0.1717	-3.339	0.0008413	icd440.20	cardio	Diseases_of_Blood_Vessels
9	rs10116277	22081397	G	ADD	41579	-0.1745	-3.395	0.0006858	icd440.20	cardio	Diseases_of_Blood_Vessels
9	rs6475606	22081850	C	ADD	41579	-0.1741	-3.388	0.0007053	icd440.20	cardio	Diseases_of_Blood_Vessels
9	rs1537370	22084310	C	ADD	41579	-0.184	-3.582	0.0003405	icd440.20	cardio	Diseases_of_Blood_Vessels
9	rs1970112	22085598	C	ADD	41579	0.1867	3.644	0.0002687	icd440.20	cardio	Diseases_of_Blood_Vessels
9	rs10738606	22088090	A	ADD	41579	-0.1959	-3.824	0.0001312	icd440.20	cardio	Diseases_of_Blood_Vessels
9	rs10738607	22088094	A	ADD	41579	-0.1959	-3.824	0.0001315	icd440.20	cardio	Diseases_of_Blood_Vessels
9	rs10757272	22088260	C	ADD	41579	-0.1944	-3.794	0.0001481	icd440.20	cardio	Diseases_of_Blood_Vessels
9	rs10757274	22096055	A	ADD	41579	-0.1823	-3.561	0.0003697	icd440.20	cardio	Diseases_of_Blood_Vessels
9	rs4977574	22098574	A	ADD	41579	-0.1832	-3.578	0.0003457	icd440.20	cardio	Diseases_of_Blood_Vessels
9	rs2891168	22098619	A	ADD	41579	-0.1837	-3.589	0.0003326	icd440.20	cardio	Diseases_of_Blood_Vessels
9	rs1537371	22099568	C	ADD	41579	-0.1856	-3.61	0.0003065	icd440.20	cardio	Diseases_of_Blood_Vessels
9	rs1556516	22100176	G	ADD	41579	-0.1875	-3.647	0.0002649	icd440.20	cardio	Diseases_of_Blood_Vessels
9	rs7859727	22102165	C	ADD	41579	-0.1861	-3.629	0.0002845	icd440.20	cardio	Diseases_of_Blood_Vessels
9	rs1537372	22103183	T	ADD	41579	0.1939	3.792	0.0001497	icd440.20	cardio	Diseases_of_Blood_Vessels
9	rs1537373	22103341	T	ADD	41579	-0.1868	-3.633	0.0002803	icd440.20	cardio	Diseases_of_Blood_Vessels
9	rs1333042	22103813	A	ADD	41579	-0.1882	-3.659	0.0002528	icd440.20	cardio	Diseases_of_Blood_Vessels
9	rs7859362	22105927	T	ADD	41579	-0.1818	-3.52	0.0004317	icd440.20	cardio	Diseases_of_Blood_Vessels
9	rs10757275	22106225	G	ADD	41579	-0.1819	-3.539	0.0004014	icd440.20	cardio	Diseases_of_Blood_Vessels
9	rs6475609	22106271	A	ADD	41579	-0.1822	-3.528	0.0004188	icd440.20	cardio	Diseases_of_Blood_Vessels
9	rs1333043	22106731	T	ADD	41579	-0.1822	-3.528	0.000418	icd440.20	cardio	Diseases_of_Blood_Vessels
9	rs1412834	22110131	T	ADD	41579	-0.1864	-3.61	0.0003063	icd440.20	cardio	Diseases_of_Blood_Vessels
9	rs10738609	22114495	A	ADD	41579	-0.1827	-3.557	0.0003753	icd440.20	cardio	Diseases_of_Blood_Vessels
9	rs2383206	22115026	A	ADD	41579	-0.1843	-3.576	0.0003486	icd440.20	cardio	Diseases_of_Blood_Vessels
9	rs944797	22115286	T	ADD	41579	-0.1842	-3.575	0.0003504	icd440.20	cardio	Diseases_of_Blood_Vessels
9	rs1537375	22116071	T	ADD	41579	-0.1838	-3.573	0.000353	icd440.20	cardio	Diseases_of_Blood_Vessels
9	rs1537376	22116220	T	ADD	41579	-0.1847	-3.584	0.0003381	icd440.20	cardio	Diseases_of_Blood_Vessels
9	rs7857118	22124140	A	ADD	41579	-0.2014	-3.894	9.844e-05	icd440.20	cardio	Diseases_of_Blood_Vessels
9	rs10757277	22124450	G	ADD	41579	0.1945	3.793	0.0001487	icd440.20	cardio	Diseases_of_Blood_Vessels
9	rs10811656	22124472	T	ADD	41579	0.1917	3.737	0.0001863	icd440.20	cardio	Diseases_of_Blood_Vessels
9	rs10757278	22124477	G	ADD	41579	0.1949	3.802	0.0001436	icd440.20	cardio	Diseases_of_Blood_Vessels
9	rs1333047	22124504	A	ADD	41579	-0.1875	-3.642	0.0002701	icd440.20	cardio	Diseases_of_Blood_Vessels
9	rs1333049	22125503	C	ADD	41579	0.1938	3.775	0.0001601	icd440.20	cardio	Diseases_of_Blood_Vessels
6	rs1064701	32546795	T	ADD	41777	-0.2409	-5.728	1.013e-08	icd440.21	cardio	Diseases_of_Blood_Vessels
6	rs28366284	32560327	C	ADD	41777	-0.1426	-3.446	0.0005695	icd440.21	cardio	Diseases_of_Blood_Vessels
6	rs9270579	32561098	A	ADD	41777	-0.2666	-6.265	3.719e-10	icd440.21	cardio	Diseases_of_Blood_Vessels
6	rs9270824	32570055	T	ADD	41777	-0.2869	-6.874	6.232e-12	icd440.21	cardio	Diseases_of_Blood_Vessels
6	rs9270926	32572435	C	ADD	41777	-0.2356	-5.54	3.032e-08	icd440.21	cardio	Diseases_of_Blood_Vessels
6	rs9270949	32572975	T	ADD	41777	-0.2017	-5.135	2.819e-07	icd440.21	cardio	Diseases_of_Blood_Vessels
6	rs9271006	32574602	T	ADD	41777	-0.2453	-5.931	3.002e-09	icd440.21	cardio	Diseases_of_Blood_Vessels
6	rs9271112	32576717	T	ADD	41777	-0.2547	-6.067	1.303e-09	icd440.21	cardio	Diseases_of_Blood_Vessels
6	rs9271115	32576731	C	ADD	41777	-0.2401	-5.929	3.044e-09	icd440.21	cardio	Diseases_of_Blood_Vessels
6	rs9272546	32606941	T	ADD	41777	-0.2107	-5.308	1.11e-07	icd440.21	cardio	Diseases_of_Blood_Vessels
6	rs9272617	32607926	T	ADD	41777	-0.1888	-4.794	1.635e-06	icd440.21	cardio	Diseases_of_Blood_Vessels
6	rs9273532	32628736	C	ADD	41777	-0.1915	-4.964	6.898e-07	icd440.21	cardio	Diseases_of_Blood_Vessels
9	rs10120688	22056499	A	ADD	41777	0.1391	3.577	0.0003476	icd440.21	cardio	Diseases_of_Blood_Vessels
9	rs10811647	22065002	G	ADD	41777	0.1739	4.468	7.888e-06	icd440.21	cardio	Diseases_of_Blood_Vessels
9	rs10811650	22067593	G	ADD	41777	0.1782	4.577	4.728e-06	icd440.21	cardio	Diseases_of_Blood_Vessels
9	rs9632884	22072301	G	ADD	41777	-0.1616	-4.164	3.132e-05	icd440.21	cardio	Diseases_of_Blood_Vessels
9	rs10757270	22072719	G	ADD	41777	0.1644	4.228	2.361e-05	icd440.21	cardio	Diseases_of_Blood_Vessels
9	rs10757271	22076795	A	ADD	41777	-0.1596	-4.104	4.066e-05	icd440.21	cardio	Diseases_of_Blood_Vessels
9	rs10116277	22081397	G	ADD	41777	-0.167	-4.3	1.712e-05	icd440.21	cardio	Diseases_of_Blood_Vessels
9	rs6475606	22081850	C	ADD	41777	-0.1683	-4.33	1.49e-05	icd440.21	cardio	Diseases_of_Blood_Vessels
9	rs1537370	22084310	C	ADD	41777	-0.1703	-4.386	1.153e-05	icd440.21	cardio	Diseases_of_Blood_Vessels
9	rs1970112	22085598	C	ADD	41777	0.1678	4.331	1.481e-05	icd440.21	cardio	Diseases_of_Blood_Vessels
9	rs10738606	22088090	A	ADD	41777	-0.1896	-4.886	1.028e-06	icd440.21	cardio	Diseases_of_Blood_Vessels
9	rs10738607	22088094	A	ADD	41777	-0.1896	-4.886	1.03e-06	icd440.21	cardio	Diseases_of_Blood_Vessels
9	rs10757272	22088260	C	ADD	41777	-0.1874	-4.829	1.375e-06	icd440.21	cardio	Diseases_of_Blood_Vessels
9	rs10757274	22096055	A	ADD	41777	-0.1853	-4.775	1.795e-06	icd440.21	cardio	Diseases_of_Blood_Vessels
9	rs4977574	22098574	A	ADD	41777	-0.1861	-4.796	1.621e-06	icd440.21	cardio	Diseases_of_Blood_Vessels
9	rs2891168	22098619	A	ADD	41777	-0.1867	-4.81	1.509e-06	icd440.21	cardio	Diseases_of_Blood_Vessels
9	rs1537371	22099568	C	ADD	41777	-0.1848	-4.749	2.044e-06	icd440.21	cardio	Diseases_of_Blood_Vessels
9	rs1556516	22100176	G	ADD	41777	-0.1858	-4.774	1.808e-06	icd440.21	cardio	Diseases_of_Blood_Vessels
9	rs7859727	22102165	C	ADD	41777	-0.1871	-4.817	1.459e-06	icd440.21	cardio	Diseases_of_Blood_Vessels
9	rs1537372	22103183	T	ADD	41777	0.1916	4.933	8.111e-07	icd440.21	cardio	Diseases_of_Blood_Vessels
9	rs1537373	22103341	T	ADD	41777	-0.1862	-4.781	1.747e-06	icd440.21	cardio	Diseases_of_Blood_Vessels
9	rs1333042	22103813	A	ADD	41777	-0.1882	-4.833	1.346e-06	icd440.21	cardio	Diseases_of_Blood_Vessels
9	rs7859362	22105927	T	ADD	41777	-0.172	-4.399	1.085e-05	icd440.21	cardio	Diseases_of_Blood_Vessels
9	rs10757275	22106225	G	ADD	41777	-0.1717	-4.41	1.031e-05	icd440.21	cardio	Diseases_of_Blood_Vessels
9	rs6475609	22106271	A	ADD	41777	-0.1702	-4.355	1.331e-05	icd440.21	cardio	Diseases_of_Blood_Vessels
9	rs1333043	22106731	T	ADD	41777	-0.1699	-4.349	1.366e-05	icd440.21	cardio	Diseases_of_Blood_Vessels
9	rs1412834	22110131	T	ADD	41777	-0.1702	-4.356	1.322e-05	icd440.21	cardio	Diseases_of_Blood_Vessels
9	rs10738609	22114495	A	ADD	41777	-0.1752	-4.504	6.665e-06	icd440.21	cardio	Diseases_of_Blood_Vessels
9	rs2383206	22115026	A	ADD	41777	-0.1716	-4.398	1.092e-05	icd440.21	cardio	Diseases_of_Blood_Vessels
9	rs944797	22115286	T	ADD	41777	-0.1729	-4.433	9.289e-06	icd440.21	cardio	Diseases_of_Blood_Vessels
9	rs1537375	22116071	T	ADD	41777	-0.1721	-4.417	1.002e-05	icd440.21	cardio	Diseases_of_Blood_Vessels
9	rs1537376	22116220	T	ADD	41777	-0.1721	-4.412	1.026e-05	icd440.21	cardio	Diseases_of_Blood_Vessels
9	rs1333045	22119195	T	ADD	41777	-0.1765	-4.497	6.885e-06	icd440.21	cardio	Diseases_of_Blood_Vessels
9	rs7857118	22124140	A	ADD	41777	-0.1829	-4.677	2.914e-06	icd440.21	cardio	Diseases_of_Blood_Vessels
9	rs10757277	22124450	G	ADD	41777	0.1837	4.726	2.292e-06	icd440.21	cardio	Diseases_of_Blood_Vessels
9	rs10811656	22124472	T	ADD	41777	0.1808	4.649	3.335e-06	icd440.21	cardio	Diseases_of_Blood_Vessels
9	rs10757278	22124477	G	ADD	41777	0.1841	4.736	2.175e-06	icd440.21	cardio	Diseases_of_Blood_Vessels
9	rs1333047	22124504	A	ADD	41777	-0.1734	-4.448	8.658e-06	icd440.21	cardio	Diseases_of_Blood_Vessels
9	rs1333049	22125503	C	ADD	41777	0.1813	4.655	3.235e-06	icd440.21	cardio	Diseases_of_Blood_Vessels
9	rs7853090	22056295	T	ADD	41143	-0.2177	-3.574	0.0003515	icd440.9	cardio	Diseases_of_Blood_Vessels
9	rs7866783	22056359	A	ADD	41143	-0.217	-3.562	0.0003674	icd440.9	cardio	Diseases_of_Blood_Vessels
9	rs2383205	22060935	A	ADD	41143	-0.2344	-3.788	0.0001516	icd440.9	cardio	Diseases_of_Blood_Vessels
9	rs1537378	22061614	A	ADD	41143	-0.2362	-3.817	0.0001348	icd440.9	cardio	Diseases_of_Blood_Vessels
9	rs8181050	22064391	G	ADD	41143	-0.2335	-3.775	0.0001599	icd440.9	cardio	Diseases_of_Blood_Vessels
9	rs1333039	22065657	G	ADD	41143	-0.2272	-3.684	0.0002299	icd440.9	cardio	Diseases_of_Blood_Vessels
9	rs10965223	22067004	G	ADD	41143	-0.2281	-3.698	0.000217	icd440.9	cardio	Diseases_of_Blood_Vessels
9	rs10965224	22067276	T	ADD	41143	-0.2275	-3.688	0.000226	icd440.9	cardio	Diseases_of_Blood_Vessels
9	rs10811648	22067542	C	ADD	41143	-0.2269	-3.679	0.0002346	icd440.9	cardio	Diseases_of_Blood_Vessels
9	rs10811649	22067554	C	ADD	41143	-0.2269	-3.679	0.0002343	icd440.9	cardio	Diseases_of_Blood_Vessels
9	rs10811650	22067593	G	ADD	41143	0.1933	3.322	0.0008944	icd440.9	cardio	Diseases_of_Blood_Vessels
9	rs10811651	22067830	G	ADD	41143	-0.2277	-3.692	0.0002226	icd440.9	cardio	Diseases_of_Blood_Vessels
9	rs4977756	22068652	G	ADD	41143	-0.2276	-3.691	0.0002238	icd440.9	cardio	Diseases_of_Blood_Vessels
9	rs4451405	22071750	C	ADD	41143	-0.2325	-3.778	0.0001583	icd440.9	cardio	Diseases_of_Blood_Vessels
9	rs9632884	22072301	G	ADD	41143	-0.2579	-4.396	1.102e-05	icd440.9	cardio	Diseases_of_Blood_Vessels
9	rs10757270	22072719	G	ADD	41143	0.1915	3.292	0.0009948	icd440.9	cardio	Diseases_of_Blood_Vessels
9	rs10757271	22076795	A	ADD	41143	-0.2579	-4.392	1.123e-05	icd440.9	cardio	Diseases_of_Blood_Vessels
9	rs10116277	22081397	G	ADD	41143	-0.2523	-4.31	1.635e-05	icd440.9	cardio	Diseases_of_Blood_Vessels
9	rs6475606	22081850	C	ADD	41143	-0.2552	-4.358	1.31e-05	icd440.9	cardio	Diseases_of_Blood_Vessels
9	rs1537370	22084310	C	ADD	41143	-0.2451	-4.194	2.745e-05	icd440.9	cardio	Diseases_of_Blood_Vessels
9	rs1970112	22085598	C	ADD	41143	0.242	4.156	3.243e-05	icd440.9	cardio	Diseases_of_Blood_Vessels
9	rs10738606	22088090	A	ADD	41143	-0.2448	-4.201	2.652e-05	icd440.9	cardio	Diseases_of_Blood_Vessels
9	rs10738607	22088094	A	ADD	41143	-0.2447	-4.201	2.657e-05	icd440.9	cardio	Diseases_of_Blood_Vessels
9	rs10757272	22088260	C	ADD	41143	-0.2447	-4.2	2.667e-05	icd440.9	cardio	Diseases_of_Blood_Vessels
9	rs10757274	22096055	A	ADD	41143	-0.2189	-3.766	0.0001662	icd440.9	cardio	Diseases_of_Blood_Vessels
9	rs4977574	22098574	A	ADD	41143	-0.2196	-3.777	0.0001586	icd440.9	cardio	Diseases_of_Blood_Vessels
9	rs2891168	22098619	A	ADD	41143	-0.2205	-3.792	0.0001495	icd440.9	cardio	Diseases_of_Blood_Vessels
9	rs1537371	22099568	C	ADD	41143	-0.2442	-4.169	3.056e-05	icd440.9	cardio	Diseases_of_Blood_Vessels
9	rs1556516	22100176	G	ADD	41143	-0.2439	-4.164	3.126e-05	icd440.9	cardio	Diseases_of_Blood_Vessels
9	rs7859727	22102165	C	ADD	41143	-0.2318	-3.977	6.976e-05	icd440.9	cardio	Diseases_of_Blood_Vessels
9	rs1537373	22103341	T	ADD	41143	-0.2453	-4.185	2.851e-05	icd440.9	cardio	Diseases_of_Blood_Vessels
9	rs1333042	22103813	A	ADD	41143	-0.2451	-4.182	2.884e-05	icd440.9	cardio	Diseases_of_Blood_Vessels
9	rs7859362	22105927	T	ADD	41143	-0.2245	-3.809	0.0001398	icd440.9	cardio	Diseases_of_Blood_Vessels
9	rs10757275	22106225	G	ADD	41143	-0.2015	-3.447	0.0005664	icd440.9	cardio	Diseases_of_Blood_Vessels
9	rs6475609	22106271	A	ADD	41143	-0.2244	-3.809	0.0001397	icd440.9	cardio	Diseases_of_Blood_Vessels
9	rs1333043	22106731	T	ADD	41143	-0.2245	-3.811	0.0001382	icd440.9	cardio	Diseases_of_Blood_Vessels
9	rs1412834	22110131	T	ADD	41143	-0.2208	-3.749	0.0001779	icd440.9	cardio	Diseases_of_Blood_Vessels
9	rs10738609	22114495	A	ADD	41143	-0.1998	-3.421	0.0006232	icd440.9	cardio	Diseases_of_Blood_Vessels
9	rs2383206	22115026	A	ADD	41143	-0.2002	-3.413	0.0006414	icd440.9	cardio	Diseases_of_Blood_Vessels
9	rs944797	22115286	T	ADD	41143	-0.2002	-3.414	0.0006408	icd440.9	cardio	Diseases_of_Blood_Vessels
9	rs1537375	22116071	T	ADD	41143	-0.2136	-3.647	0.0002657	icd440.9	cardio	Diseases_of_Blood_Vessels
9	rs1537376	22116220	T	ADD	41143	-0.2008	-3.424	0.0006176	icd440.9	cardio	Diseases_of_Blood_Vessels
9	rs1333045	22119195	T	ADD	41143	-0.2393	-4.036	5.437e-05	icd440.9	cardio	Diseases_of_Blood_Vessels
9	rs7857118	22124140	A	ADD	41143	-0.2361	-4.006	6.183e-05	icd440.9	cardio	Diseases_of_Blood_Vessels
9	rs10757277	22124450	G	ADD	41143	0.2136	3.661	0.0002509	icd440.9	cardio	Diseases_of_Blood_Vessels
9	rs10811656	22124472	T	ADD	41143	0.2198	3.763	0.0001678	icd440.9	cardio	Diseases_of_Blood_Vessels
9	rs10757278	22124477	G	ADD	41143	0.2146	3.678	0.0002349	icd440.9	cardio	Diseases_of_Blood_Vessels
9	rs1333047	22124504	A	ADD	41143	-0.2331	-3.967	7.291e-05	icd440.9	cardio	Diseases_of_Blood_Vessels
9	rs1333049	22125503	C	ADD	41143	0.2193	3.75	0.0001771	icd440.9	cardio	Diseases_of_Blood_Vessels
9	rs10811647	22065002	G	ADD	42111	0.1586	3.86	0.0001132	icd441.4	cardio	Diseases_of_Blood_Vessels
9	rs10811650	22067593	G	ADD	42111	0.1579	3.844	0.0001209	icd441.4	cardio	Diseases_of_Blood_Vessels
9	rs9632884	22072301	G	ADD	42111	-0.1824	-4.448	8.654e-06	icd441.4	cardio	Diseases_of_Blood_Vessels
9	rs10757270	22072719	G	ADD	42111	0.1467	3.572	0.0003538	icd441.4	cardio	Diseases_of_Blood_Vessels
9	rs10757271	22076795	A	ADD	42111	-0.1899	-4.618	3.878e-06	icd441.4	cardio	Diseases_of_Blood_Vessels
9	rs10116277	22081397	G	ADD	42111	-0.2138	-5.193	2.064e-07	icd441.4	cardio	Diseases_of_Blood_Vessels
9	rs6475606	22081850	C	ADD	42111	-0.2136	-5.187	2.134e-07	icd441.4	cardio	Diseases_of_Blood_Vessels
9	rs1537370	22084310	C	ADD	42111	-0.2166	-5.262	1.428e-07	icd441.4	cardio	Diseases_of_Blood_Vessels
9	rs1970112	22085598	C	ADD	42111	0.2174	5.292	1.208e-07	icd441.4	cardio	Diseases_of_Blood_Vessels
9	rs10738606	22088090	A	ADD	42111	-0.2461	-5.974	2.322e-09	icd441.4	cardio	Diseases_of_Blood_Vessels
9	rs10738607	22088094	A	ADD	42111	-0.2461	-5.973	2.33e-09	icd441.4	cardio	Diseases_of_Blood_Vessels
9	rs10757272	22088260	C	ADD	42111	-0.2486	-6.033	1.607e-09	icd441.4	cardio	Diseases_of_Blood_Vessels
9	rs10757274	22096055	A	ADD	42111	-0.2407	-5.841	5.18e-09	icd441.4	cardio	Diseases_of_Blood_Vessels
9	rs4977574	22098574	A	ADD	42111	-0.2401	-5.826	5.683e-09	icd441.4	cardio	Diseases_of_Blood_Vessels
9	rs2891168	22098619	A	ADD	42111	-0.2406	-5.838	5.291e-09	icd441.4	cardio	Diseases_of_Blood_Vessels
9	rs1537371	22099568	C	ADD	42111	-0.2248	-5.454	4.916e-08	icd441.4	cardio	Diseases_of_Blood_Vessels
9	rs1556516	22100176	G	ADD	42111	-0.2264	-5.494	3.924e-08	icd441.4	cardio	Diseases_of_Blood_Vessels
9	rs7859727	22102165	C	ADD	42111	-0.2419	-5.868	4.416e-09	icd441.4	cardio	Diseases_of_Blood_Vessels
9	rs1537372	22103183	T	ADD	42111	0.2089	5.08	3.783e-07	icd441.4	cardio	Diseases_of_Blood_Vessels
9	rs1537373	22103341	T	ADD	42111	-0.2322	-5.631	1.796e-08	icd441.4	cardio	Diseases_of_Blood_Vessels
9	rs1333042	22103813	A	ADD	42111	-0.2295	-5.567	2.595e-08	icd441.4	cardio	Diseases_of_Blood_Vessels
9	rs7859362	22105927	T	ADD	42111	-0.2139	-5.176	2.268e-07	icd441.4	cardio	Diseases_of_Blood_Vessels
9	rs10757275	22106225	G	ADD	42111	-0.2261	-5.479	4.289e-08	icd441.4	cardio	Diseases_of_Blood_Vessels
9	rs6475609	22106271	A	ADD	42111	-0.2155	-5.216	1.831e-07	icd441.4	cardio	Diseases_of_Blood_Vessels
9	rs1333043	22106731	T	ADD	42111	-0.2153	-5.211	1.881e-07	icd441.4	cardio	Diseases_of_Blood_Vessels
9	rs1412834	22110131	T	ADD	42111	-0.2132	-5.163	2.436e-07	icd441.4	cardio	Diseases_of_Blood_Vessels
9	rs10738609	22114495	A	ADD	42111	-0.2244	-5.443	5.247e-08	icd441.4	cardio	Diseases_of_Blood_Vessels
9	rs2383206	22115026	A	ADD	42111	-0.2216	-5.368	7.945e-08	icd441.4	cardio	Diseases_of_Blood_Vessels
9	rs944797	22115286	T	ADD	42111	-0.221	-5.356	8.5e-08	icd441.4	cardio	Diseases_of_Blood_Vessels
9	rs1537375	22116071	T	ADD	42111	-0.2179	-5.285	1.258e-07	icd441.4	cardio	Diseases_of_Blood_Vessels
9	rs1537376	22116220	T	ADD	42111	-0.2218	-5.375	7.665e-08	icd441.4	cardio	Diseases_of_Blood_Vessels
9	rs1333045	22119195	T	ADD	42111	-0.2084	-5.03	4.914e-07	icd441.4	cardio	Diseases_of_Blood_Vessels
9	rs7857118	22124140	A	ADD	42111	-0.2146	-5.188	2.128e-07	icd441.4	cardio	Diseases_of_Blood_Vessels
9	rs10757277	22124450	G	ADD	42111	0.2167	5.267	1.386e-07	icd441.4	cardio	Diseases_of_Blood_Vessels
9	rs10811656	22124472	T	ADD	42111	0.2026	4.93	8.244e-07	icd441.4	cardio	Diseases_of_Blood_Vessels
9	rs10757278	22124477	G	ADD	42111	0.2157	5.245	1.559e-07	icd441.4	cardio	Diseases_of_Blood_Vessels
9	rs1333047	22124504	A	ADD	42111	-0.2032	-4.937	7.929e-07	icd441.4	cardio	Diseases_of_Blood_Vessels
9	rs1333049	22125503	C	ADD	42111	0.2178	5.293	1.203e-07	icd441.4	cardio	Diseases_of_Blood_Vessels
6	rs9270949	32572975	T	ADD	42658	-0.335	-3.323	0.0008897	icd442.3	cardio	Diseases_of_Blood_Vessels
9	rs1591136	22026834	C	ADD	42658	0.3579	3.668	0.0002448	icd442.3	cardio	Diseases_of_Blood_Vessels
9	rs7049105	22028801	G	ADD	42658	0.3481	3.57	0.0003572	icd442.3	cardio	Diseases_of_Blood_Vessels
9	rs2151280	22034719	A	ADD	42658	0.3475	3.566	0.0003631	icd442.3	cardio	Diseases_of_Blood_Vessels
9	rs1333036	22043819	C	ADD	42658	0.3604	3.696	0.0002192	icd442.3	cardio	Diseases_of_Blood_Vessels
9	rs7027950	22048391	T	ADD	42658	0.3392	3.486	0.0004903	icd442.3	cardio	Diseases_of_Blood_Vessels
9	rs10757265	22048859	C	ADD	42658	0.3472	3.564	0.0003647	icd442.3	cardio	Diseases_of_Blood_Vessels
9	rs10757266	22049555	T	ADD	42658	0.3535	3.629	0.0002847	icd442.3	cardio	Diseases_of_Blood_Vessels
9	rs7027048	22053709	G	ADD	42658	0.3469	3.552	0.000382	icd442.3	cardio	Diseases_of_Blood_Vessels
9	rs7874604	22054690	C	ADD	42658	0.344	3.521	0.0004298	icd442.3	cardio	Diseases_of_Blood_Vessels
9	rs2383204	22055048	G	ADD	42658	0.3452	3.534	0.0004088	icd442.3	cardio	Diseases_of_Blood_Vessels
9	rs7853090	22056295	T	ADD	42658	-0.3651	-3.564	0.000365	icd442.3	cardio	Diseases_of_Blood_Vessels
9	rs7866783	22056359	A	ADD	42658	-0.3638	-3.551	0.0003845	icd442.3	cardio	Diseases_of_Blood_Vessels
9	rs10120688	22056499	A	ADD	42658	0.3817	3.89	0.0001004	icd442.3	cardio	Diseases_of_Blood_Vessels
9	rs2383205	22060935	A	ADD	42658	-0.4073	-3.863	0.000112	icd442.3	cardio	Diseases_of_Blood_Vessels
9	rs1537378	22061614	A	ADD	42658	-0.4063	-3.854	0.0001161	icd442.3	cardio	Diseases_of_Blood_Vessels
9	rs8181050	22064391	G	ADD	42658	-0.4092	-3.879	0.0001049	icd442.3	cardio	Diseases_of_Blood_Vessels
9	rs10811647	22065002	G	ADD	42658	0.347	3.579	0.0003448	icd442.3	cardio	Diseases_of_Blood_Vessels
9	rs1333039	22065657	G	ADD	42658	-0.4065	-3.858	0.0001144	icd442.3	cardio	Diseases_of_Blood_Vessels
9	rs10965223	22067004	G	ADD	42658	-0.4081	-3.875	0.0001067	icd442.3	cardio	Diseases_of_Blood_Vessels
9	rs10965224	22067276	T	ADD	42658	-0.4076	-3.87	0.0001086	icd442.3	cardio	Diseases_of_Blood_Vessels
9	rs10811648	22067542	C	ADD	42658	-0.4178	-3.958	7.545e-05	icd442.3	cardio	Diseases_of_Blood_Vessels
9	rs10811649	22067554	C	ADD	42658	-0.4179	-3.959	7.515e-05	icd442.3	cardio	Diseases_of_Blood_Vessels
9	rs10811650	22067593	G	ADD	42658	0.3545	3.654	0.0002583	icd442.3	cardio	Diseases_of_Blood_Vessels
9	rs10811651	22067830	G	ADD	42658	-0.4078	-3.872	0.0001078	icd442.3	cardio	Diseases_of_Blood_Vessels
9	rs4977756	22068652	G	ADD	42658	-0.4077	-3.871	0.0001084	icd442.3	cardio	Diseases_of_Blood_Vessels
9	rs4451405	22071750	C	ADD	42658	-0.3803	-3.643	0.0002693	icd442.3	cardio	Diseases_of_Blood_Vessels
9	rs9632884	22072301	G	ADD	42658	-0.3461	-3.525	0.000424	icd442.3	cardio	Diseases_of_Blood_Vessels
9	rs10757271	22076795	A	ADD	42658	-0.3352	-3.407	0.0006562	icd442.3	cardio	Diseases_of_Blood_Vessels
9	rs10116277	22081397	G	ADD	42658	-0.3576	-3.637	0.0002758	icd442.3	cardio	Diseases_of_Blood_Vessels
9	rs6475606	22081850	C	ADD	42658	-0.3574	-3.635	0.0002784	icd442.3	cardio	Diseases_of_Blood_Vessels
9	rs1537370	22084310	C	ADD	42658	-0.355	-3.614	0.0003013	icd442.3	cardio	Diseases_of_Blood_Vessels
9	rs1970112	22085598	C	ADD	42658	0.3277	3.358	0.000784	icd442.3	cardio	Diseases_of_Blood_Vessels
9	rs1537371	22099568	C	ADD	42658	-0.3291	-3.342	0.0008309	icd442.3	cardio	Diseases_of_Blood_Vessels
9	rs1556516	22100176	G	ADD	42658	-0.3281	-3.334	0.0008575	icd442.3	cardio	Diseases_of_Blood_Vessels
9	rs1333042	22103813	A	ADD	42658	-0.3293	-3.343	0.0008297	icd442.3	cardio	Diseases_of_Blood_Vessels
9	rs7859362	22105927	T	ADD	42658	-0.3501	-3.522	0.0004288	icd442.3	cardio	Diseases_of_Blood_Vessels
9	rs10757275	22106225	G	ADD	42658	-0.3254	-3.305	0.0009486	icd442.3	cardio	Diseases_of_Blood_Vessels
9	rs6475609	22106271	A	ADD	42658	-0.3498	-3.52	0.0004317	icd442.3	cardio	Diseases_of_Blood_Vessels
9	rs1333043	22106731	T	ADD	42658	-0.3495	-3.517	0.0004369	icd442.3	cardio	Diseases_of_Blood_Vessels
9	rs1412834	22110131	T	ADD	42658	-0.3586	-3.606	0.0003106	icd442.3	cardio	Diseases_of_Blood_Vessels
9	rs10738609	22114495	A	ADD	42658	-0.336	-3.413	0.0006431	icd442.3	cardio	Diseases_of_Blood_Vessels
9	rs2383206	22115026	A	ADD	42658	-0.3588	-3.617	0.0002982	icd442.3	cardio	Diseases_of_Blood_Vessels
9	rs944797	22115286	T	ADD	42658	-0.3584	-3.614	0.0003018	icd442.3	cardio	Diseases_of_Blood_Vessels
9	rs1537375	22116071	T	ADD	42658	-0.3295	-3.34	0.0008375	icd442.3	cardio	Diseases_of_Blood_Vessels
9	rs1537376	22116220	T	ADD	42658	-0.3592	-3.621	0.000294	icd442.3	cardio	Diseases_of_Blood_Vessels
9	rs7857118	22124140	A	ADD	42658	-0.3814	-3.826	0.0001301	icd442.3	cardio	Diseases_of_Blood_Vessels
9	rs1333047	22124504	A	ADD	42658	-0.3346	-3.394	0.0006876	icd442.3	cardio	Diseases_of_Blood_Vessels
6	rs1064701	32546795	T	ADD	39944	-0.1337	-4.62	3.836e-06	icd443.9	cardio	Diseases_of_Blood_Vessels
6	rs9270579	32561098	A	ADD	39944	-0.1595	-5.44	5.342e-08	icd443.9	cardio	Diseases_of_Blood_Vessels
6	rs9270824	32570055	T	ADD	39944	-0.1637	-5.677	1.37e-08	icd443.9	cardio	Diseases_of_Blood_Vessels
6	rs9270926	32572435	C	ADD	39944	-0.149	-5.075	3.865e-07	icd443.9	cardio	Diseases_of_Blood_Vessels
6	rs9270949	32572975	T	ADD	39944	-0.1361	-4.983	6.247e-07	icd443.9	cardio	Diseases_of_Blood_Vessels
6	rs9271006	32574602	T	ADD	39944	-0.1615	-5.624	1.871e-08	icd443.9	cardio	Diseases_of_Blood_Vessels
6	rs9271112	32576717	T	ADD	39944	-0.1474	-5.073	3.91e-07	icd443.9	cardio	Diseases_of_Blood_Vessels
6	rs9271115	32576731	C	ADD	39944	-0.1303	-4.63	3.653e-06	icd443.9	cardio	Diseases_of_Blood_Vessels
6	rs9272546	32606941	T	ADD	39944	-0.1657	-5.971	2.36e-09	icd443.9	cardio	Diseases_of_Blood_Vessels
6	rs9272617	32607926	T	ADD	39944	-0.1469	-5.337	9.45e-08	icd443.9	cardio	Diseases_of_Blood_Vessels
6	rs9273532	32628736	C	ADD	39944	-0.158	-5.878	4.156e-09	icd443.9	cardio	Diseases_of_Blood_Vessels
9	rs1591136	22026834	C	ADD	39944	0.09696	3.581	0.0003424	icd443.9	cardio	Diseases_of_Blood_Vessels
9	rs7049105	22028801	G	ADD	39944	0.09727	3.593	0.000327	icd443.9	cardio	Diseases_of_Blood_Vessels
9	rs2151280	22034719	A	ADD	39944	0.1001	3.695	0.0002196	icd443.9	cardio	Diseases_of_Blood_Vessels
9	rs1333036	22043819	C	ADD	39944	0.1013	3.742	0.0001823	icd443.9	cardio	Diseases_of_Blood_Vessels
9	rs7027950	22048391	T	ADD	39944	0.1082	4	6.343e-05	icd443.9	cardio	Diseases_of_Blood_Vessels
9	rs10757265	22048859	C	ADD	39944	0.1082	3.998	6.388e-05	icd443.9	cardio	Diseases_of_Blood_Vessels
9	rs10757266	22049555	T	ADD	39944	0.108	3.994	6.502e-05	icd443.9	cardio	Diseases_of_Blood_Vessels
9	rs944800	22050898	A	ADD	39944	-0.128	-4.32	1.559e-05	icd443.9	cardio	Diseases_of_Blood_Vessels
9	rs7027048	22053709	G	ADD	39944	0.105	3.877	0.0001058	icd443.9	cardio	Diseases_of_Blood_Vessels
9	rs7874604	22054690	C	ADD	39944	0.1035	3.824	0.0001313	icd443.9	cardio	Diseases_of_Blood_Vessels
9	rs2383204	22055048	G	ADD	39944	0.1037	3.831	0.0001275	icd443.9	cardio	Diseases_of_Blood_Vessels
9	rs7853090	22056295	T	ADD	39944	-0.1341	-4.825	1.4e-06	icd443.9	cardio	Diseases_of_Blood_Vessels
9	rs7866783	22056359	A	ADD	39944	-0.1334	-4.798	1.6e-06	icd443.9	cardio	Diseases_of_Blood_Vessels
9	rs10120688	22056499	A	ADD	39944	0.1131	4.172	3.022e-05	icd443.9	cardio	Diseases_of_Blood_Vessels
9	rs2383205	22060935	A	ADD	39944	-0.1397	-4.96	7.042e-07	icd443.9	cardio	Diseases_of_Blood_Vessels
9	rs1537378	22061614	A	ADD	39944	-0.1395	-4.954	7.266e-07	icd443.9	cardio	Diseases_of_Blood_Vessels
9	rs8181050	22064391	G	ADD	39944	-0.1419	-5.036	4.746e-07	icd443.9	cardio	Diseases_of_Blood_Vessels
9	rs10811647	22065002	G	ADD	39944	0.1479	5.439	5.362e-08	icd443.9	cardio	Diseases_of_Blood_Vessels
9	rs1333039	22065657	G	ADD	39944	-0.1459	-5.179	2.235e-07	icd443.9	cardio	Diseases_of_Blood_Vessels
9	rs10965223	22067004	G	ADD	39944	-0.1471	-5.223	1.764e-07	icd443.9	cardio	Diseases_of_Blood_Vessels
9	rs10965224	22067276	T	ADD	39944	-0.1463	-5.196	2.042e-07	icd443.9	cardio	Diseases_of_Blood_Vessels
9	rs10811648	22067542	C	ADD	39944	-0.146	-5.185	2.163e-07	icd443.9	cardio	Diseases_of_Blood_Vessels
9	rs10811649	22067554	C	ADD	39944	-0.1463	-5.193	2.068e-07	icd443.9	cardio	Diseases_of_Blood_Vessels
9	rs10811650	22067593	G	ADD	39944	0.1502	5.52	3.387e-08	icd443.9	cardio	Diseases_of_Blood_Vessels
9	rs10811651	22067830	G	ADD	39944	-0.1467	-5.208	1.907e-07	icd443.9	cardio	Diseases_of_Blood_Vessels
9	rs4977756	22068652	G	ADD	39944	-0.1467	-5.209	1.898e-07	icd443.9	cardio	Diseases_of_Blood_Vessels
9	rs4451405	22071750	C	ADD	39944	-0.1387	-4.945	7.596e-07	icd443.9	cardio	Diseases_of_Blood_Vessels
9	rs9632884	22072301	G	ADD	39944	-0.1756	-6.454	1.088e-10	icd443.9	cardio	Diseases_of_Blood_Vessels
9	rs10757270	22072719	G	ADD	39944	0.1601	5.889	3.891e-09	icd443.9	cardio	Diseases_of_Blood_Vessels
9	rs10757271	22076795	A	ADD	39944	-0.1811	-6.648	2.964e-11	icd443.9	cardio	Diseases_of_Blood_Vessels
9	rs10116277	22081397	G	ADD	39944	-0.1793	-6.593	4.3e-11	icd443.9	cardio	Diseases_of_Blood_Vessels
9	rs6475606	22081850	C	ADD	39944	-0.1797	-6.607	3.924e-11	icd443.9	cardio	Diseases_of_Blood_Vessels
9	rs1537370	22084310	C	ADD	39944	-0.1822	-6.701	2.063e-11	icd443.9	cardio	Diseases_of_Blood_Vessels
9	rs1970112	22085598	C	ADD	39944	0.1811	6.674	2.487e-11	icd443.9	cardio	Diseases_of_Blood_Vessels
9	rs7857345	22087473	T	ADD	39944	-0.1482	-4.804	1.557e-06	icd443.9	cardio	Diseases_of_Blood_Vessels
9	rs10738606	22088090	A	ADD	39944	-0.1897	-6.998	2.6e-12	icd443.9	cardio	Diseases_of_Blood_Vessels
9	rs10738607	22088094	A	ADD	39944	-0.1897	-6.996	2.64e-12	icd443.9	cardio	Diseases_of_Blood_Vessels
9	rs10757272	22088260	C	ADD	39944	-0.1886	-6.954	3.552e-12	icd443.9	cardio	Diseases_of_Blood_Vessels
9	rs10757274	22096055	A	ADD	39944	-0.1859	-6.858	6.982e-12	icd443.9	cardio	Diseases_of_Blood_Vessels
9	rs4977574	22098574	A	ADD	39944	-0.1863	-6.871	6.363e-12	icd443.9	cardio	Diseases_of_Blood_Vessels
9	rs2891168	22098619	A	ADD	39944	-0.186	-6.861	6.821e-12	icd443.9	cardio	Diseases_of_Blood_Vessels
9	rs1537371	22099568	C	ADD	39944	-0.1843	-6.78	1.206e-11	icd443.9	cardio	Diseases_of_Blood_Vessels
9	rs1556516	22100176	G	ADD	39944	-0.1851	-6.808	9.906e-12	icd443.9	cardio	Diseases_of_Blood_Vessels
9	rs7859727	22102165	C	ADD	39944	-0.186	-6.854	7.166e-12	icd443.9	cardio	Diseases_of_Blood_Vessels
9	rs1537372	22103183	T	ADD	39944	0.1693	6.247	4.173e-10	icd443.9	cardio	Diseases_of_Blood_Vessels
9	rs1537373	22103341	T	ADD	39944	-0.1858	-6.832	8.358e-12	icd443.9	cardio	Diseases_of_Blood_Vessels
9	rs1333042	22103813	A	ADD	39944	-0.1868	-6.87	6.408e-12	icd443.9	cardio	Diseases_of_Blood_Vessels
9	rs7859362	22105927	T	ADD	39944	-0.1734	-6.359	2.032e-10	icd443.9	cardio	Diseases_of_Blood_Vessels
9	rs10757275	22106225	G	ADD	39944	-0.1739	-6.403	1.524e-10	icd443.9	cardio	Diseases_of_Blood_Vessels
9	rs6475609	22106271	A	ADD	39944	-0.1727	-6.336	2.358e-10	icd443.9	cardio	Diseases_of_Blood_Vessels
9	rs1333043	22106731	T	ADD	39944	-0.1739	-6.38	1.769e-10	icd443.9	cardio	Diseases_of_Blood_Vessels
9	rs1412834	22110131	T	ADD	39944	-0.176	-6.459	1.056e-10	icd443.9	cardio	Diseases_of_Blood_Vessels
9	rs10738609	22114495	A	ADD	39944	-0.1771	-6.521	6.963e-11	icd443.9	cardio	Diseases_of_Blood_Vessels
9	rs2383206	22115026	A	ADD	39944	-0.1773	-6.513	7.368e-11	icd443.9	cardio	Diseases_of_Blood_Vessels
9	rs944797	22115286	T	ADD	39944	-0.1778	-6.533	6.465e-11	icd443.9	cardio	Diseases_of_Blood_Vessels
9	rs1537375	22116071	T	ADD	39944	-0.1768	-6.505	7.749e-11	icd443.9	cardio	Diseases_of_Blood_Vessels
9	rs1537376	22116220	T	ADD	39944	-0.1777	-6.527	6.72e-11	icd443.9	cardio	Diseases_of_Blood_Vessels
9	rs1333045	22119195	T	ADD	39944	-0.1852	-6.776	1.232e-11	icd443.9	cardio	Diseases_of_Blood_Vessels
9	rs7857118	22124140	A	ADD	39944	-0.1832	-6.719	1.831e-11	icd443.9	cardio	Diseases_of_Blood_Vessels
9	rs10757277	22124450	G	ADD	39944	0.1904	7.025	2.144e-12	icd443.9	cardio	Diseases_of_Blood_Vessels
9	rs10811656	22124472	T	ADD	39944	0.1882	6.941	3.901e-12	icd443.9	cardio	Diseases_of_Blood_Vessels
9	rs10757278	22124477	G	ADD	39944	0.1907	7.034	2.001e-12	icd443.9	cardio	Diseases_of_Blood_Vessels
9	rs1333047	22124504	A	ADD	39944	-0.1867	-6.868	6.491e-12	icd443.9	cardio	Diseases_of_Blood_Vessels
9	rs1333049	22125503	C	ADD	39944	0.193	7.111	1.15e-12	icd443.9	cardio	Diseases_of_Blood_Vessels
