# Supplementary material for: Large-scale genomic analyses reveal insights into pleiotropy across circulatory system diseases and nervous system disorders
Source: Nat Commun. 2022 Jun 14;13:3428. doi: 10.1038/s41467-022-30678-w (PMC9198016; doi:10.1038/s41467-022-30678-w)
Supplement: Supplementary file 8 — Supplementary Data 5 [file 41467_2022_30678_MOESM8_ESM.xlsx]

## Sheet: pleiotropy by dataset
Chromsome	SNP mapped gene	eMERGE Circulatory System	eMERGE Nervous System	UKBB Circulatory System	UKBB Nervous System
19	APOC1		Organic_Psychotic_Conditions Other_Cerebral_Degenerations	Cerebrovascular_Diseases Diseases_of_Blood_Vessels Ischemic_Heart_Disease Other_Forms_of_Heart_Disease	Organic_Psychotic_Conditions Other_Cerebral_Degenerations
19	APOC1;APOC1P1 TOMM40		Organic_Psychotic_Conditions Other_Cerebral_Degenerations	Cerebrovascular_Diseases Ischemic_Heart_Disease Other_Forms_of_Heart_Disease	Organic_Psychotic_Conditions Other_Cerebral_Degenerations
19	APOE APOE;APOC1 NECTIN2		Organic_Psychotic_Conditions Other_Cerebral_Degenerations	Cerebrovascular_Diseases Ischemic_Heart_Disease	Organic_Psychotic_Conditions Other_Cerebral_Degenerations
9	CDKN2B-AS1	Cerebrovascular_Diseases Diseases_of_Blood_Vessels Hypertensive_Disease Ischemic_Heart_Disease	Affective_Psychoses Episodic_and_Paroxysmal_Disorders Neurotic_Disorders	Cerebrovascular_Diseases Diseases_of_Blood_Vessels Hypertensive_Disease Ischemic_Heart_Disease Other_Forms_of_Heart_Disease	Affective_Psychoses Organic_Psychotic_Conditions
9	CDKN2B-AS1;DMRTA1	Cerebrovascular_Diseases Diseases_of_Blood_Vessels Ischemic_Heart_Disease	Affective_Psychoses	Cerebrovascular_Diseases Diseases_of_Blood_Vessels Hypertensive_Disease Ischemic_Heart_Disease Other_Forms_of_Heart_Disease
4	PRDM8;FGF5	Cerebrovascular_Diseases Hypertensive_Disease		Hypertensive_Disease	Affective_Psychoses
6	LOC101929163 NOTCH4;LOC101929163			Hypertensive_Disease	Demyelinating_Diseases_of_the_CNS
6	HLA-DQA1	Cerebrovascular_Diseases Diseases_of_Blood_Vessels Other_Forms_of_Heart_Disease	Demyelinating_Diseases_of_the_CNS Other_Cerebral_Degenerations
6	HLA-DQB1	Diseases_of_Blood_Vessels Diseases_of_Pulmonary_Circulation Hypertensive_Disease Other_Forms_of_Heart_Disease	Demyelinating_Diseases_of_the_CNS Other_Cerebral_Degenerations
6	HLA-DQB2;HLA-DOB	Diseases_of_Pulmonary_Circulation	Demyelinating_Diseases_of_the_CNS Episodic_and_Paroxysmal_Disorders
6	HLA-DRB1	Diseases_of_Blood_Vessels	Demyelinating_Diseases_of_the_CNS Disorders_of_the_PNS Other_Cerebral_Degenerations
6	HLA-DRB1;HLA-DQA1	Cerebrovascular_Diseases Diseases_of_Pulmonary_Circulation Diseases_of_Blood_Vessels Hypertensive_Disease Ischemic_Heart_Disease	Demyelinating_Diseases_of_the_CNS Other_Cerebral_Degenerations
