# Supplementary material for: Large-scale genomic analyses reveal insights into pleiotropy across circulatory system diseases and nervous system disorders
Source: Nat Commun. 2022 Jun 14;13:3428. doi: 10.1038/s41467-022-30678-w (PMC9198016; doi:10.1038/s41467-022-30678-w)
Supplement: Supplementary file 9 — Supplementary Data 6 [file 41467_2022_30678_MOESM9_ESM.xlsx]

## Sheet: sex-specific pleiotropy
	Chr	SNP mapped genes	SNP(s)	Circulatory System Disease	Direction of Genetic effect size (PheWAS results)	Nervous System Disease	Direction of Genetic effect size (PheWAS results)	Dataset
Female-only Results	19	APOC1 APOC1;APOC1P1	rs111789331, rs12721046, rs12721051, rs4420638	Atherosclerotic heart disease	+	Alzheimer's disease Dementia	+	UKBB
		APOC1 APOE;APOC1	rs483082, rs438811	Old myocardial infarction	-	Alzheimer's disease Dementia	+	eMERGE
		TOMM40	rs59007384	Supraventricular tachycardia	-	Alzheimer's disease Dementia	+	UKBB
	9	CDKN2B-AS1	rs10738606,rs10738607,rs10757272,rs2891168,rs1537371,rs1556516,rs7859727,rs1537373,rs1333042,rs7859362,rs10757275,rs6475609,rs1333043,rs1412834,rs7341786,rs7341791,rs10733376,rs10738609,rs2383206,rs944797,rs1004638,rs2383207,rs1537374,rs1537375,rs1537376,rs7857118,rs1333047	Cerebral aneurysm, nonruptured	-	Major depressive affective disorder, recurrent episode, moderate	+	eMERGE
			rs1333049	Cerebral aneurysm, nonruptured	+	Major depressive affective disorder, recurrent episode, moderate	-
		CDKN2B-AS1	rs1537372	Unstable angina Angina pectoris Acute myocardial infarction Atherosclerotic heart disease Chronic ischaemic heart disease Subarachnoid haemorrhage Peripheral vascular disease	+	Severe depressive episode without psychotic symptoms	-	UKBB
	6	NOTCH4;LOC101929163	rs9267890	Essential (primary) hypertension	-	Multiple sclerosis	+	UKBB
Male-only Results	19	APOE APOE;APOC1	rs10414043, rs7256200, rs769449	Atherosclerotic heart disease Occlusion and stenosis of carotid artery Other specified cerebrovascular diseases	+	Dementia Delirium Alzheimer's disease	+	UKBB
			rs429358	Unstable angina Angina pectoris Atherosclerotic heart disease Chronic ischaemic heart disease Occlusion and stenosis of carotid artery Other specified cerebrovascular diseases	+	Dementia Delirium Alzheimer's disease	+
		NECTIN2	rs12972156, rs12972970, rs34342646	Atherosclerotic heart disease	+	Dementia Delirium Alzheimer's disease	+
			rs6857	Atherosclerotic heart disease Other specified cerebrovascular diseases	+	Dementia Delirium Alzheimer's disease	+
		APOC1 APOC1;APOC1P1	rs111789331, rs12721046	Atherosclerotic heart disease Left ventricular failure Occlusion and stenosis of carotid artery Other specified cerebrovascular diseases	+	Dementia Delirium Alzheimer's disease	+
			rs12721051, rs56131196	Angina pectoris Atherosclerotic heart disease Chronic ischaemic heart disease Other specified cerebrovascular diseases	+	Dementia Delirium Alzheimer's disease	+
			rs4420638	Atherosclerotic heart disease Ventricular fibrillation and flutter Other specified cerebrovascular diseases	+	Dementia Delirium Alzheimer's disease	+
		TOMM40	rs11556505, rs2075650, rs34404554, rs71352238	Atherosclerotic heart disease	+	Dementia Delirium Alzheimer's disease	+
			rs34095326	Atherosclerotic heart disease	+	Dementia Alzheimer's disease	+
	9	CDKN2B-AS1	rs10811647, rs10811650, rs10757270	Old myocardial infarction Coronary atherosclerosis Coronary atherosclerosis of autologous vein bypass graft Coronary atherosclerosis of unspecified bypass graft Coronary atherosclerosis of native coronary artery Coronary atherosclerosis of unspecified type of vessel	+	Other bipolar disorders	+	eMERGE
			rs1537372	Old myocardial infarction Coronary atherosclerosis Coronary atherosclerosis of autologous vein bypass graft Coronary atherosclerosis of unspecified bypass graft Coronary atherosclerosis of native coronary artery Coronary atherosclerosis of unspecified type of vessel Subarachnoid hemorrhage Atherosclerosis of native arteries of the extremities	+	Major depressive affective disorder, recurrent episode	+
			rs7859362, rs6475609, rs1333043, rs1412834, rs7341786, rs7341791, rs10733376, rs10738609, rs2383206, rs944797, rs1004638, rs2383207, rs1537374, rs1537376	Old myocardial infarction Coronary atherosclerosis of autologous vein bypass graft Coronary atherosclerosis of unspecified bypass graft Coronary atherosclerosis of native coronary artery Coronary atherosclerosis of unspecified type of vessel Atherosclerosis of native arteries of the extremities Occlusion and stenosis of carotid artery Aneurysm of artery of lower extremity Peripheral vascular dise…	-	Other bipolar disorders	-
		CDKN2B-AS1;DMRTA1	rs10811656	Old myocardial infarction Coronary atherosclerosis of autologous vein bypass graft Coronary atherosclerosis of unspecified bypass graft Coronary atherosclerosis of native coronary artery Coronary atherosclerosis of unspecified type of vessel Atherosclerosis of native arteries of the extremities Occlusion and stenosis of carotid artery Occlusion and stenosis of multiple and bilateral precerebral a…	+	Depressive disorder	-
			rs1333047, rs4977575	Old myocardial infarction Coronary atherosclerosis of autologous vein bypass graft Coronary atherosclerosis of unspecified bypass graft Coronary atherosclerosis of native coronary artery Coronary atherosclerosis of unspecified type of vessel Atherosclerosis of native arteries of the extremities Occlusion and stenosis of carotid artery Occlusion and stenosis of multiple and bilateral precerebral a…	-	Depressive disorder	+
		CDKN2B-AS1	rs1063192,rs543830,rs599452,rs62560774,rs7865618,rs2157719,rs1008878,rs1360589,rs944800,rs6475604,rs7866783,rs1333040,rs7857345	Abdominal aortic aneurysm, without mention of rupture Acute myocardial infarction, unspecified Acute subendocardial myocardial infarction Acute transmural myocardial infarction of other sites Angina pectoris, unspecified Atherosclerosis of arteries of the extremities Atherosclerotic heart disease Chronic ischaemic heart disease, unspecified Old myocardial infarction Other forms of chronic ischaem…	-	Delirium	+	UKBB
			rs10965212,rs1591136,rs7049105,rs10965215,rs4977753,rs10115049,rs2151280,rs1360590,rs1333036,rs10120806,rs7027950,rs7028570,rs10757265,rs10757266,rs10811645,rs7874604	Abdominal aortic aneurysm, without mention of rupture Acute myocardial infarction, unspecified Acute subendocardial myocardial infarction Acute transmural myocardial infarction of other sites Angina pectoris, unspecified Atherosclerosis of arteries of the extremities Atherosclerotic heart disease Chronic ischaemic heart disease, unspecified Old myocardial infarction Other forms of chronic ischaem…	+	Delirium	-
			rs7874604	Angina pectoris Acute subendocardial myocardial infarction Acute myocardial infarction Atherosclerotic heart disease Old myocardial infarction Other forms of chronic ischaemic heart disease Chronic ischaemic heart disease Peripheral vascular disease	+	Depressive episode	-
	6	HLA-DRB1;HLA-DQA1	rs9270579, rs9270921, rs9271109	Coronary atherosclerosis of autologous vein bypass graft	-	Other bipolar disorders Multiple Sclerosis	+	eMERGE
			rs9270824	Cardiovascular disease	-	Other bipolar disorders Multiple Sclerosis	+
			rs9270926	Coronary atherosclerosis of autologous vein bypass graft Diastolic heart failure Cardiovascular disease	- + (Diastolic heart failure)	Other bipolar disorders Multiple Sclerosis	+
			rs9270949	Hypertensive chronic kidney disease, with chronic kidney disease stage V or end stage renal disease	-	Other bipolar disorders Multiple Sclerosis	+
			rs9271089, rs9271112	Coronary atherosclerosis of autologous vein bypass graft Cardiovascular disease	-	Other bipolar disorders Multiple Sclerosis	+
			rs9271115	Diastolic heart failure	+	Other bipolar disorders Multiple Sclerosis	+
