# Supplementary material for: Large-scale genomic analyses reveal insights into pleiotropy across circulatory system diseases and nervous system disorders
Source: Nat Commun. 2022 Jun 14;13:3428. doi: 10.1038/s41467-022-30678-w (PMC9198016; doi:10.1038/s41467-022-30678-w)
Supplement: Supplementary file 10 — Supplementary Data 7 [file 41467_2022_30678_MOESM10_ESM.xlsx]

## Sheet: sex-specific pleiotropy
	Chromosome	SNP mapped genes	Dataset	Circulatory System Disease Category	Nervous System Disease Category
Female-only Results	6	NOTCH4;LOC101929163	UKBB	Hypertensive Disease	Demyelinating Diseases of the CNS
	9	CDKN2B-AS1 CDKN2B-AS1;DMRTA1	eMERGE	Cerebrovascular Diseases	Affective Psychoses
		CDKN2B-AS1	UKBB	Cerebrovascular Diseases Diseases of Blood Vessels Ischemic Heart Disease	Affective Psychoses
	19	APOC1 APOE;APOC1	eMERGE	Ischemic Heart Disease	Organic Psychotic Conditions Other Cerebral Degenerations
		APOC1 APOC1;APOC1P1	UKBB	Ischemic Heart Disease	Organic Psychotic Conditions Other Cerebral Degenerations
		TOMM40	UKBB	Other Forms of Heart Disease	Organic Psychotic Conditions Other Cerebral Degenerations
Male-only Results	6	HLA-DRB1;HLA-DQA1	eMERGE	Ischemic Heart Disease Other Forms of Heart Disease Hypertensive Disease	Affective Psychoses Demyelinating Diseases of the CNS
	9	CDKN2B-AS1 CDKN2B-AS1;DMRTA1	eMERGE	Cerebrovascular Diseases Diseases of Blood Vessels Ischemic Heart Disease	Affective Psychoses
		CDKN2B-AS1	UKBB	Diseases of Blood Vessels Ischemic Heart Disease	Affective Psychoses Organic Psychotic Conditions
	19	APOE APOE;APOC1 NECTIN2	UKBB	Ischemic Heart Disease Cerebrovascular Diseases	Organic Psychotic Conditions Other Cerebral Degenerations
		APOC1 APOC1;APOC1P1	UKBB	Ischemic Heart Disease Cerebrovascular Diseases Other Forms of Heart Disease	Organic Psychotic Conditions Other Cerebral Degenerations
		TOMM40	UKBB	Ischemic Heart Disease	Organic Psychotic Conditions Other Cerebral Degenerations
